# Supplementary material for: RNA-sequencing analysis revealed genes associated drought stress responses of different durations in hexaploid sweet potato
Source: Sci Rep. 2020 Jul 28;10:12573. doi: 10.1038/s41598-020-69232-3 (PMC7387466; doi:10.1038/s41598-020-69232-3)
Supplement: Supplementary file 2 — Supplementary file2 [file 41598_2020_69232_MOESM2_ESM.xlsx]

## Sheet: Title page
RNA-sequencing analysis revealed genes associated drought stress responses of different durations in hexaploid sweet potato
Mohamed Hamed Arisha1, 2,*, Muhammad Qadir Ahmad1, 3, Tang Wei1, Liu Yaju1, Yan Hui1, Kou Meng1, Wang Xin1, Zhang Yungang1, Li Qiang1, *
1 Xuzhou Institute of Agricultural Sciences in Jiangsu Xuhuai District / Key Laboratory of Biology and Genetic Improvement of Sweetpotato, Ministry of Agriculture / Sweetpotato Research Institute, CAAS, Xuzhou 221131, Jiangsu, China
2 Department of Horticulture, Faculty of Agriculture, Zagazig University, Sharkia 44511, Egypt
3 Department of Plant Breeding and Genetics, Bahauddin Zakariya University, Multan 60000, Pakistan
*Corresponding author E-mail: mohhamedarisha@gmail.com, instrong@163.com

## Sheet: C1vsD1_TFs
#ID	C-1-1_Count	C-1-2_Count	C-1-3_Count	D-1-1_Count	D-1-2_Count	D-1-3_Count	C-1-1_FPKM	C-1-2_FPKM	C-1-3_FPKM	D-1-1_FPKM	D-1-2_FPKM	D-1-3_FPKM	FDR	log2FC	regulated	Transcripts	TF_family	database_link	COG_class	COG_class_annotation	GO_annotation	KEGG_annotation	KOG_class	KOG_class_annotation	Pfam_annotation	Swissprot_annotation	nr_annotation
PB_c0_g10251	96	71	121	0	0	0	4.89	4.99	7.22	0	0	0	4.57483e-12	-1.60233	down	--	--	--	[S]	Function unknown	Cellular Component: integral component of membrane (GO:0016021);;	--	--	--	Pentapeptide repeats (8 copies);; Pentapeptide repeats (9 copies);; Pentapeptide repeats (9 copies)	Thylakoid lumenal 17.4 kDa protein, chloroplastic OS=Arabidopsis thaliana GN=TL17 PE=1 SV=2	PREDICTED: thylakoid lumenal 17.4 kDa protein, chloroplastic [Sesamum indicum]
PB_c0_g16118	687	257	435	75	52	118	17.44	8.95	12.86	2.87	1.78	4.09	2.30729e-06	-1.22661	down	--	--	--	[E]	Amino acid transport and metabolism	Biological Process: polysaccharide biosynthetic process (GO:0000271);; Molecular Function: spermidine synthase activity (GO:0004766);; Cellular Component: cytoplasm (GO:0005737);; Biological Process: polyamine biosynthetic process (GO:0006596);; Biological Process: pattern specification process (GO:0007389);; Biological Process: regulation of cell size (GO:0008361);; Biological Process: multidime…	K18787|1.00173e-174|rcu:RCOM_0706750|Spermidine synthase, putative (EC:2.5.1.16); K18787 thermospermine synthase [EC:2.5.1.79] (A)	[E]	Amino acid transport and metabolism	Spermine/spermidine synthase	Thermospermine synthase ACAULIS5 OS=Arabidopsis thaliana GN=ACL5 PE=1 SV=1	unnamed protein product [Coffea canephora]
PB_c0_g16660	0	0	0	78	384	208	0	0	0	3.04	13.29	7.31	1.31074e-07	1.2355	up	Spipo1G0030700	BES1	http://bioinfo.bti.cornell.edu/cgi-bin/itak/db_gene_seq.cgi?trans_ID=Spipo1G0030700	--	--	Cellular Component: nucleus (GO:0005634);; Cellular Component: cytosol (GO:0005829);; Biological Process: starch catabolic process (GO:0005983);; Molecular Function: beta-amylase activity (GO:0016161);;	--	--	--	Glycosyl hydrolase family 14	Beta-amylase 1, chloroplastic OS=Arabidopsis thaliana GN=BAM1 PE=1 SV=1	beta-amylase 1 [Nicotiana langsdorffii x Nicotiana sanderae]
PB_c0_g18422	1059	689	772	2180	1723	1669	36.32	32.5	30.91	112.86	80.18	78.31	2.95987e-09	1.15456	up	Vang0069ss01980.1	MED6	http://bioinfo.bti.cornell.edu/cgi-bin/itak/db_gene_seq.cgi?trans_ID=Vang0069ss01980.1	--	--	Molecular Function: iron ion binding (GO:0005506);; Cellular Component: cytoplasm (GO:0005737);; Cellular Component: integral component of membrane (GO:0016021);; Biological Process: inositol catabolic process (GO:0019310);; Molecular Function: inositol oxygenase activity (GO:0050113);; Biological Process: oxidation-reduction process (GO:0055114);;	K00469|1.59455e-162|vvi:100254212|probable inositol oxygenase; K00469 inositol oxygenase [EC:1.13.99.1] (A)	[R]	General function prediction only	Myo-inositol oxygenase	Inositol oxygenase 4 OS=Arabidopsis thaliana GN=MIOX4 PE=2 SV=1	PREDICTED: inositol oxygenase 2-like [Nicotiana tomentosiformis]
PB_c0_g2862	90	95	74	10	10	12	2.27	3.28	2.17	0.4	0.36	0.41	2.03811e-05	-1.15741	down	--	--	--	--	--	--	--	--	--	--	--	hypothetical protein [Phaseolus vulgaris]

## Sheet: C4vsD4_TFs
#ID	C-4-1_Count	C-4-2_Count	C-4-3_Count	D-4-1_Count	D-4-2_Count	D-4-3_Count	C-4-1_FPKM	C-4-2_FPKM	C-4-3_FPKM	D-4-1_FPKM	D-4-2_FPKM	D-4-3_FPKM	FDR	log2FC	regulated	Transcripts	TF_family	database_link	COG_class	COG_class_annotation	GO_annotation	KEGG_annotation	KOG_class	KOG_class_annotation	Pfam_annotation	Swissprot_annotation	nr_annotation
PB_c0_g10	421	580	378	1753	1035	1372	40.02	57.04	27.81	129.55	107.35	137.31	6.0942e-10	1.37046	up	--	--	--	--	--	Cellular Component: integral component of membrane (GO:0016021);;	--	--	--	PLAC8 family	Protein PLANT CADMIUM RESISTANCE 2 OS=Arabidopsis thaliana GN=PCR2 PE=1 SV=1	PREDICTED: protein PLANT CADMIUM RESISTANCE 2-like [Nicotiana sylvestris]
PB_c0_g10005	28	33	22	795	162	535	2.03	2.53	1.28	44.36	12.72	40.58	2.0077e-12	3.42875	up	--	--	--	[E]	Amino acid transport and metabolism	Molecular Function: prephenate dehydrogenase (NADP+) activity (GO:0004665);; Biological Process: tyrosine biosynthetic process (GO:0006571);; Molecular Function: prephenate dehydrogenase activity (GO:0008977);; Molecular Function: arogenate dehydrogenase (NADP+) activity (GO:0033730);; Biological Process: oxidation-reduction process (GO:0055114);;	K15227|1.91497e-130|vvi:100263817|arogenate dehydrogenase 1, chloroplastic; K15227 arogenate dehydrogenase (NADP+), plant [EC:1.3.1.78] (A)	[E]	Amino acid transport and metabolism	Prephenate dehydrogenase;; NADP oxidoreductase coenzyme F420-dependent	Arogenate dehydrogenase 1, chloroplastic OS=Arabidopsis thaliana GN=TYRAAT1 PE=1 SV=1	PREDICTED: arogenate dehydrogenase 1, chloroplastic-like [Nicotiana tomentosiformis]
PB_c0_g10014	244	220	120	3	5	6	4.06	3.86	1.64	0.04	0.1	0.12	6.0335e-28	-4.85608	down	mrna31001.1	C3H	http://bioinfo.bti.cornell.edu/cgi-bin/itak/db_gene_seq.cgi?trans_ID=mrna31001.1	[HC]	--	Molecular Function: nitrate reductase activity (GO:0008940);; Biological Process: cellular metabolic process (GO:0044237);; Biological Process: single-organism metabolic process (GO:0044710);; Molecular Function: oxidoreductase activity, acting on other nitrogenous compounds as donors, with NAD or NADP as acceptor (GO:0046857);; Molecular Function: metal ion binding (GO:0046872);; Molecular Funct…	K10534|0|vvi:100264320|nitrate reductase [NADH]-like; K10534 nitrate reductase (NAD(P)H) [EC:1.7.1.1 1.7.1.2 1.7.1.3] (A)	[C]	Energy production and conversion	Oxidoreductase FAD-binding domain;; Cytochrome b5-like Heme/Steroid binding domain;; Oxidoreductase NAD-binding domain;; Mo-co oxidoreductase dimerisation domain;; Oxidoreductase molybdopterin binding domain;; Mo-co oxidoreductase dimerisation domain	Nitrate reductase [NADH] 2 OS=Nicotiana tabacum GN=NIA2 PE=2 SV=2	Nitrate reductase 2 [Theobroma cacao]
PB_c0_g10018	0	31	26	544	105	284	0	2.35	1.47	29.96	8.16	21.32	0.00717489	2.14588	up	--	--	--	--	--	Molecular Function: asparagine synthase (glutamine-hydrolyzing) activity (GO:0004066);; Cellular Component: cytosol (GO:0005829);; Biological Process: DNA metabolic process (GO:0006259);; Biological Process: asparagine biosynthetic process (GO:0006529);; Biological Process: glutamine metabolic process (GO:0006541);; Molecular Function: hydrolase activity (GO:0016787);; Molecular Function: protein…	--	--	--	Aluminium induced protein;; Glutamine amidotransferase domain	Stem-specific protein TSJT1 OS=Nicotiana tabacum GN=TSJT1 PE=2 SV=1	PREDICTED: stem-specific protein TSJT1 [Nicotiana sylvestris]
PB_c0_g10023	692	1107	1059	3720	2042	1862	48.37	80.46	58.01	202.61	156.62	137.96	0.00241182	1.09607	up	Niben101Scf06913g00001.1	AP2/ERF->AP2/ERF-ERF	http://bioinfo.bti.cornell.edu/cgi-bin/itak/db_gene_seq.cgi?trans_ID=Niben101Scf06913g00001.1	--	--	Biological Process: cellular process (GO:0009987);;	K09286|6.80534e-38|vvi:100249982|ethylene-responsive transcription factor RAP2-3; K09286 EREBP-like factor (A)	--	--	AP2 domain	Ethylene-responsive transcription factor RAP2-3 OS=Arabidopsis thaliana GN=RAP2-3 PE=1 SV=2	ethylene-responsive transcription factor RAP2-3 [Solanum tuberosum]
PB_c0_g10051	1260	847	406	477	418	377	88.71	62.01	22.43	26.19	32.33	28.2	0.00699414	-1.02551	down	Niben101Scf04252g01008.1	AUX/IAA	http://bioinfo.bti.cornell.edu/cgi-bin/itak/db_gene_seq.cgi?trans_ID=Niben101Scf04252g01008.1	--	--	Biological Process: transcription, DNA-templated (GO:0006351);; Biological Process: regulation of cellular process (GO:0050794);;	K14484|6.67218e-72|vvi:100264878|auxin-induced protein 22D; K14484 auxin-responsive protein IAA (A)	--	--	AUX/IAA family	Auxin-induced protein 22D OS=Vigna radiata var. radiata GN=AUX22D PE=2 SV=1	PREDICTED: auxin-induced protein 22D-like [Nicotiana sylvestris]
PB_c0_g10075	2488	2721	1915	6241	4705	5538	171.65	195.26	103.63	335.72	356.43	405.27	2.51913e-13	1.03554	up	--	--	--	--	--	Biological Process: cation transport (GO:0006812);; Cellular Component: chloroplast thylakoid (GO:0009534);; Biological Process: cellular process (GO:0009987);; Biological Process: biological regulation (GO:0065007);;	--	--	--	Protein of unknown function (DUF3252)	NAD(P)H-quinone oxidoreductase subunit S, chloroplastic OS=Arabidopsis thaliana GN=ndhS PE=1 SV=1	PREDICTED: NAD(P)H-quinone oxidoreductase subunit S, chloroplastic [Solanum tuberosum]
PB_c0_g10079	35	64	46	944	215	880	2.47	4.71	2.57	51.97	16.74	65.92	2.77532e-09	3.07445	up	Bra037130	RWP-RK	http://bioinfo.bti.cornell.edu/cgi-bin/itak/db_gene_seq.cgi?trans_ID=Bra037130	[HC]	--	Molecular Function: monooxygenase activity (GO:0004497);; Cellular Component: membrane (GO:0016020);; Biological Process: secondary metabolite biosynthetic process (GO:0044550);;	--	[CR]	--	FAD binding domain	FAD-dependent urate hydroxylase OS=Klebsiella pneumoniae subsp. pneumoniae (strain ATCC 700721 / MGH 78578) GN=hpxO PE=1 SV=1	PREDICTED: FAD-dependent urate hydroxylase-like [Solanum pennellii]
PB_c0_g10112	326	242	238	157	140	110	22.61	17.5	12.97	8.52	10.67	8.12	1.27253e-05	-1.12277	down	--	--	--	[J]	Translation, ribosomal structure and biogenesis	Molecular Function: structural constituent of ribosome (GO:0003735);; Molecular Function: translation elongation factor activity (GO:0003746);; Cellular Component: ribosome (GO:0005840);; Biological Process: translational elongation (GO:0006414);; Cellular Component: chloroplast thylakoid membrane (GO:0009535);; Biological Process: thylakoid membrane organization (GO:0010027);; Molecular Function…	K02990|1.89052e-83|rcu:RCOM_1312180|structural constituent of ribosome, putative; K02990 small subunit ribosomal protein S6 (A)	--	--	Ribosomal protein S6	30S ribosomal protein S6 alpha, chloroplastic OS=Arabidopsis thaliana GN=RPS6 PE=2 SV=1	PREDICTED: 30S ribosomal protein S6 alpha, chloroplastic [Gossypium raimondii]
PB_c0_g10117	4069	3949	2595	20647	6212	15801	66.65	68.01	34.23	265.28	113.2	278.78	6.28736e-06	1.68405	up	Aco012507.1	WRKY	http://bioinfo.bti.cornell.edu/cgi-bin/itak/db_gene_seq.cgi?trans_ID=Aco012507.1	--	--	Biological Process: response to ethylene (GO:0009723);; Biological Process: response to auxin (GO:0009733);; Biological Process: organ senescence (GO:0010260);; Cellular Component: integral component of membrane (GO:0016021);;	K14515|0|vvi:100267990|EIN3-binding F-box protein 1-like; K14515 EIN3-binding F-box protein (A)	[R]	General function prediction only	Leucine Rich repeat;; Leucine Rich repeats (2 copies);; F-box-like;; F-box domain	EIN3-binding F-box protein 1 OS=Arabidopsis thaliana GN=EBF1 PE=1 SV=1	PREDICTED: EIN3-binding F-box protein 1-like [Nicotiana sylvestris]
PB_c0_g10122	279	288	208	2255	551	1397	19.92	21.4	11.69	125.56	43.2	105.74	9.64003e-07	2.02043	up	--	--	--	--	--	Molecular Function: zinc ion binding (GO:0008270);; Cellular Component: integral component of membrane (GO:0016021);;	K16285|5.57667e-50|rcu:RCOM_1277260|RING-H2 finger protein ATL3J, putative; K16285 RING/U-box domain-containing protein (A)	[O]	Posttranslational modification, protein turnover, chaperones	Ring finger domain;; RING-like zinc finger;; Zinc finger, C3HC4 type (RING finger);; RING-H2 zinc finger domain;; Zinc finger, C3HC4 type (RING finger);; RING-type zinc-finger;; zinc-RING finger domain;; Zinc finger, C3HC4 type (RING finger)	Probable E3 ubiquitin-protein ligase XERICO OS=Arabidopsis thaliana GN=XERICO PE=1 SV=1	PREDICTED: probable E3 ubiquitin-protein ligase XERICO isoform X1 [Solanum lycopersicum]
PB_c0_g10135	890	798	656	6670	1749	4479	65.6	61.11	37.79	382.78	141.31	349.45	9.89959e-08	2.06447	up	--	--	--	--	--	Molecular Function: zinc ion binding (GO:0008270);; Cellular Component: integral component of membrane (GO:0016021);;	--	[O]	Posttranslational modification, protein turnover, chaperones	Ring finger domain;; RING-like zinc finger;; Zinc finger, C3HC4 type (RING finger);; RING-H2 zinc finger domain;; Zinc finger, C3HC4 type (RING finger);; RING-type zinc-finger;; zinc-RING finger domain;; Zinc finger, C3HC4 type (RING finger)	Probable E3 ubiquitin-protein ligase XERICO OS=Arabidopsis thaliana GN=XERICO PE=1 SV=1	PREDICTED: probable E3 ubiquitin-protein ligase XERICO isoform X1 [Solanum lycopersicum]
PB_c0_g10137	368	190	83	87	46	36	26.53	14.24	4.68	4.89	3.64	2.75	0.000629227	-1.80822	down	--	--	--	--	--	--	--	--	--	--	--	hypothetical protein MIMGU_mgv11b020204mg [Erythranthe guttata]
PB_c0_g10142	357	371	214	73	119	91	25.29	27.32	11.88	4.03	9.25	6.83	1.18512e-05	-1.70342	down	--	--	--	--	--	--	--	--	--	Protein of unknown function (DUF1685)	--	PREDICTED: uncharacterized protein LOC107061418 [Solanum tuberosum]
PB_c0_g10143	2156	3618	2279	8303	4909	7094	151.77	264.83	125.71	455.71	379.37	529.54	0.000182544	1.09968	up	--	--	--	--	--	--	--	[BK]	--	Divergent CRAL/TRIO domain	Rho GTPase-activating protein 1 OS=Homo sapiens GN=ARHGAP1 PE=1 SV=1	Sec14 like protein [Nicotiana tabacum]
PB_c0_g1018	5218	5248	2648	17927	5965	16766	109.98	118.4	44.84	317.41	149.71	401.16	0.00128472	1.34948	up	MDP0000188563	PHD	http://bioinfo.bti.cornell.edu/cgi-bin/itak/db_gene_seq.cgi?trans_ID=MDP0000188563	[G]	Carbohydrate transport and metabolism	Molecular Function: beta-galactosidase activity (GO:0004565);; Cellular Component: cell wall (GO:0005618);; Biological Process: carbohydrate metabolic process (GO:0005975);;	--	[G]	Carbohydrate transport and metabolism	Glycosyl hydrolases family 35;; Beta-galactosidase	Beta-galactosidase OS=Malus domestica PE=1 SV=1	PREDICTED: LOW QUALITY PROTEIN: beta-galactosidase [Solanum tuberosum]
PB_c0_g10181	13885	14829	8975	35687	19539	31382	1393.46	1538.34	695.34	2782.71	2137.01	3310.4	1.51222e-05	1.00533	up	--	--	--	--	--	Biological Process: response to brassinosteroid (GO:0009741);; Cellular Component: integral component of membrane (GO:0016021);; Biological Process: regulation of protein localization (GO:0032880);;	--	--	--	Dormancy/auxin associated protein	--	PREDICTED: auxin-repressed 12.5 kDa protein [Solanum lycopersicum]
PB_c0_g10183	219	355	124	884	645	874	15.91	26.69	7.02	49.84	51.24	67.03	3.16388e-05	1.55149	up	Niben101Scf03035g01006.1	AP2/ERF->AP2/ERF-ERF	http://bioinfo.bti.cornell.edu/cgi-bin/itak/db_gene_seq.cgi?trans_ID=Niben101Scf03035g01006.1	--	--	Biological Process: transcription, DNA-templated (GO:0006351);; Cellular Component: intracellular membrane-bounded organelle (GO:0043231);; Biological Process: regulation of cellular process (GO:0050794);;	--	--	--	AP2 domain	Ethylene-responsive transcription factor 4 OS=Nicotiana sylvestris GN=ERF4 PE=2 SV=1	PREDICTED: ethylene-responsive transcription factor 4 [Nicotiana sylvestris]
PB_c0_g10184	239	215	247	106	141	121	17.2	16.09	13.92	5.95	11.14	9.23	0.00817947	-1.02045	down	Pm003811	Alfin-like	http://bioinfo.bti.cornell.edu/cgi-bin/itak/db_gene_seq.cgi?trans_ID=Pm003811	--	--	Biological Process: protein folding (GO:0006457);; Biological Process: protein transport (GO:0015031);;	--	--	--	Bacterial trigger factor protein (TF)	--	PREDICTED: uncharacterized protein LOC105158789 [Sesamum indicum]
PB_c0_g10191	19362	19370	14555	3348	8401	1298	1416.34	1472.51	833.17	190.92	674.22	100.68	0.00501935	-1.73809	down	Vang0857s00050.1	GNAT	http://bioinfo.bti.cornell.edu/cgi-bin/itak/db_gene_seq.cgi?trans_ID=Vang0857s00050.1	--	--	Cellular Component: photosystem I (GO:0009522);; Cellular Component: photosystem II (GO:0009523);; Cellular Component: chloroplast thylakoid membrane (GO:0009535);; Biological Process: photosynthesis, light harvesting (GO:0009765);; Cellular Component: integral component of membrane (GO:0016021);; Molecular Function: chlorophyll binding (GO:0016168);; Biological Process: protein-chromophore linka…	K08912|9.32018e-177|rcu:RCOM_0633890|chlorophyll A/B binding protein, putative; K08912 light-harvesting complex II chlorophyll a/b binding protein 1 (A)	--	--	Chlorophyll A-B binding protein	Chlorophyll a-b binding protein of LHCII type I, chloroplastic (Fragment) OS=Cucumis sativus PE=2 SV=1	PREDICTED: chlorophyll a-b binding protein 21, chloroplastic-like [Sesamum indicum]
PB_c0_g10200	253	249	161	729	315	558	18.59	19	9.29	41.64	25.35	43.38	0.000563633	1.0394	up	PDK_30s1001281g002	bHLH	http://bioinfo.bti.cornell.edu/cgi-bin/itak/db_gene_seq.cgi?trans_ID=PDK_30s1001281g002	--	--	Cellular Component: endoplasmic reticulum membrane (GO:0005789);; Cellular Component: integral component of membrane (GO:0016021);;	--	[U]	Intracellular trafficking, secretion, and vesicular transport	Reticulon	Reticulon-like protein B2 OS=Arabidopsis thaliana GN=RTNLB2 PE=1 SV=1	PREDICTED: reticulon-like protein B2 [Jatropha curcas]
PB_c0_g10204	0	0	0	1321	719	964	0	0	0	74.76	57.3	74.13	1.02707e-61	8.42186	up	--	--	--	--	--	Cellular Component: plastid stroma (GO:0009532);; Biological Process: protein metabolic process (GO:0019538);; Cellular Component: chloroplast part (GO:0044434);;	--	--	--	Clp amino terminal domain, pathogenicity island component	ATP-dependent Clp protease ATP-binding subunit CLPT1, chloroplastic OS=Arabidopsis thaliana GN=CLPT1 PE=1 SV=1	PREDICTED: clp protease-related protein At4g12060, chloroplastic-like [Nicotiana tomentosiformis]
PB_c0_g1021	1247	582	325	380	127	255	26.58	13.03	5.57	6.36	3.01	5.85	0.00330035	-1.47962	down	Cotton_D_gene_10008182	TRAF	http://bioinfo.bti.cornell.edu/cgi-bin/itak/db_gene_seq.cgi?trans_ID=Cotton_D_gene_10008182	[O]	Posttranslational modification, protein turnover, chaperones	Molecular Function: serine-type endopeptidase activity (GO:0004252);; Cellular Component: cell wall (GO:0005618);; Biological Process: proteolysis (GO:0006508);;	--	--	--	Subtilase family;; Subtilase family;; Peptidase inhibitor I9	Subtilisin-like protease SBT1.9 OS=Arabidopsis thaliana GN=SBT1.9 PE=2 SV=1	subtilase [Nicotiana tabacum]
PB_c0_g10212	398	677	425	3417	1168	1916	30.03	53.05	25.08	200.72	96.54	152.96	2.18248e-06	1.75165	up	--	--	--	--	--	--	--	--	--	--	--	PREDICTED: uncharacterized protein LOC102584034 [Solanum tuberosum]
PB_c0_g10223	590	735	592	2369	1581	1971	43.04	55.76	33.81	134.65	126.46	152.32	3.47307e-13	1.40894	up	Csa19g010250.1	bHLH	http://bioinfo.bti.cornell.edu/cgi-bin/itak/db_gene_seq.cgi?trans_ID=Csa19g010250.1	--	--	--	--	--	--	--	Transcription factor bHLH149 OS=Arabidopsis thaliana GN=BHLH149 PE=1 SV=1	PREDICTED: transcription factor bHLH149-like [Nicotiana tomentosiformis]
PB_c0_g1024	402	250	263	144	178	105	8.46	5.52	4.44	2.37	4.16	2.38	0.00233675	-1.16346	down	--	--	--	[G]	Carbohydrate transport and metabolism	Molecular Function: alpha,alpha-trehalose-phosphate synthase (UDP-forming) activity (GO:0003825);; Biological Process: trehalose biosynthetic process (GO:0005992);;	K16055|2.86036e-120|ath:AT1G78580|TPS1; alpha,alpha-trehalose-phosphate synthase [UDP-forming] 1; K16055 trehalose 6-phosphate synthase/phosphatase [EC:2.4.1.15 3.1.3.12] (A)	[G]	Carbohydrate transport and metabolism	Glycosyltransferase family 20;; Glycosyltransferase family 20	Alpha,alpha-trehalose-phosphate synthase [UDP-forming] 1 OS=Arabidopsis thaliana GN=TPS1 PE=1 SV=1	PREDICTED: alpha,alpha-trehalose-phosphate synthase [UDP-forming] 1-like [Nicotiana sylvestris]
PB_c0_g10246	734	380	336	110	153	48	53.58	28.84	19.2	6.25	12.29	3.78	4.73625e-05	-2.05367	down	--	--	--	[O]	Posttranslational modification, protein turnover, chaperones	Molecular Function: peroxidase activity (GO:0004601);; Cellular Component: chloroplast thylakoid (GO:0009534);; Cellular Component: integral component of membrane (GO:0016021);; Molecular Function: peroxiredoxin activity (GO:0051920);; Biological Process: oxidation-reduction process (GO:0055114);;	--	[O]	Posttranslational modification, protein turnover, chaperones	AhpC/TSA family;; Redoxin	Peroxiredoxin Q, chloroplastic OS=Populus jackii GN=PRXQ PE=1 SV=1	PREDICTED: peroxiredoxin Q, chloroplastic-like [Nicotiana sylvestris]
PB_c0_g10262	9	0	4	678	34	412	0.72	0	0.28	38.82	2.75	32.07	4.57434e-06	3.42444	up	Niben101Scf03894g03006.1	HB->HB-other	http://bioinfo.bti.cornell.edu/cgi-bin/itak/db_gene_seq.cgi?trans_ID=Niben101Scf03894g03006.1	[K]	Transcription	Molecular Function: sequence-specific DNA binding transcription factor activity (GO:0003700);; Cellular Component: nucleus (GO:0005634);; Biological Process: regulation of transcription, DNA-templated (GO:0006355);; Cellular Component: integral component of membrane (GO:0016021);; Molecular Function: sequence-specific DNA binding (GO:0043565);;	K09338|6.3471e-27|vvi:100252202|homeobox-leucine zipper protein ATHB-12; K09338 homeobox-leucine zipper protein (A)	[K]	Transcription	Homeobox domain;; Homeobox associated leucine zipper;; Homeobox KN domain	Homeobox-leucine zipper protein ATHB-7 OS=Arabidopsis thaliana GN=ATHB-7 PE=2 SV=2	PREDICTED: homeobox-leucine zipper protein ATHB-12-like [Nicotiana sylvestris]
PB_c0_g10268	164	121	62	15	3	18	12.06	9.3	3.57	0.87	0.27	1.47	5.2033e-07	-2.84258	down	Lus10003822	LIM	http://bioinfo.bti.cornell.edu/cgi-bin/itak/db_gene_seq.cgi?trans_ID=Lus10003822	--	--	Cellular Component: extracellular region (GO:0005576);; Cellular Component: cell wall (GO:0005618);; Biological Process: plant-type cell wall organization (GO:0009664);; Cellular Component: membrane (GO:0016020);;	--	--	--	Pollen allergen	Expansin-A10 OS=Arabidopsis thaliana GN=EXPA10 PE=2 SV=1	expansin [Ipomoea batatas]
PB_c0_g10291	3	16	12	208	150	136	0.22	1.22	0.69	11.65	11.8	10.38	3.47283e-10	3.23338	up	mrna02674.1	HB->HB-BELL	http://bioinfo.bti.cornell.edu/cgi-bin/itak/db_gene_seq.cgi?trans_ID=mrna02674.1	--	--	Biological Process: dephosphorylation (GO:0016311);; Molecular Function: phosphatase activity (GO:0016791);;	--	[R]	General function prediction only	Putative Phosphatase	Inorganic pyrophosphatase 1 OS=Arabidopsis thaliana GN=PS2 PE=1 SV=1	PREDICTED: inorganic pyrophosphatase 1-like isoform X2 [Solanum tuberosum]
PB_c0_g10299	327	359	302	1227	518	813	24.43	27.85	17.62	71.39	42.41	64.26	8.53034e-05	1.10547	up	--	--	--	--	--	--	--	--	--	Domain of unknown function (DUF4228)	--	unnamed protein product [Coffea canephora]
PB_c0_g10304	1562	2623	1328	6734	3525	5751	124.21	216.49	82.39	417.11	307.08	483.68	5.63441e-05	1.29505	up	PITA_000016307-RA	TRAF	http://bioinfo.bti.cornell.edu/cgi-bin/itak/db_gene_seq.cgi?trans_ID=PITA_000016307-RA	[O]	Posttranslational modification, protein turnover, chaperones	Cellular Component: nucleus (GO:0005634);; Cellular Component: chloroplast stroma (GO:0009570);; Cellular Component: integral component of membrane (GO:0016021);;	--	[O]	Posttranslational modification, protein turnover, chaperones	--	Chaperone protein dnaJ 8, chloroplastic OS=Arabidopsis thaliana GN=ATJ8 PE=2 SV=1	JA-domain [Ipomoea batatas]
PB_c0_g10314	332	379	158	1814	564	1182	23.91	28.4	8.94	101.79	44.58	90.21	3.98026e-05	1.69839	up	--	--	--	--	--	Molecular Function: protein phosphatase inhibitor activity (GO:0004864);; Molecular Function: receptor activity (GO:0004872);; Cellular Component: nucleus (GO:0005634);; Cellular Component: cytoplasm (GO:0005737);; Biological Process: abscisic acid-activated signaling pathway (GO:0009738);; Molecular Function: abscisic acid binding (GO:0010427);; Biological Process: negative regulation of catalyt…	K14496|3.47147e-98|rcu:RCOM_0719410|hypothetical protein; K14496 abscisic acid receptor PYR/PYL family (A)	--	--	Polyketide cyclase / dehydrase and lipid transport	Abscisic acid receptor PYL9 OS=Arabidopsis thaliana GN=PYL9 PE=1 SV=1	PREDICTED: abscisic acid receptor PYL8 [Solanum pennellii]
PB_c0_g10327	262	208	132	1430	477	1062	19.01	15.69	7.5	80.87	37.97	81.66	9.46131e-08	1.97324	up	--	--	--	--	--	--	--	--	--	Domain of unknown function (DUF4666)	Uncharacterized protein At1g15400 OS=Arabidopsis thaliana GN=At1g15400 PE=1 SV=2	PREDICTED: uncharacterized protein At1g15400-like [Sesamum indicum]
PB_c0_g10335	2434	2037	1180	6671	3545	6135	181.06	157.46	68.64	386.64	289.16	483.28	2.9297e-06	1.32958	up	--	--	--	--	--	--	--	--	--	Senescence regulator	--	PREDICTED: uncharacterized protein LOC100253658 [Vitis vinifera]
PB_c0_g1035	510	181	318	62	102	81	4.47	1.67	2.25	0.43	1	0.77	0.000164584	-1.90301	down	--	--	--	[H]	Coenzyme transport and metabolism	Biological Process: cellular amino acid catabolic process (GO:0009063);; Biological Process: menaquinone biosynthetic process (GO:0009234);; Molecular Function: thiamine pyrophosphate binding (GO:0030976);; Molecular Function: 2-succinyl-5-enolpyruvyl-6-hydroxy-3-cyclohexene-1-carboxylic-acid synthase activity (GO:0070204);; Molecular Function: 2-succinyl-6-hydroxy-2,4-cyclohexadiene-1-carboxylat…	K14759|0|vvi:100241089|protein PHYLLO, chloroplastic; K14759 isochorismate synthase / 2-succinyl-5-enolpyruvyl-6-hydroxy-3-cyclohexene-1-carboxylate synthase / 2-succinyl-6-hydroxy-2,4-cyclohexadiene-1-carboxylate synthase / O-succinylbenzoate synthase [EC:5.4.4.2 2.2.1.9 4.2.99.20 4.2.1.113] (A)	[E]	Amino acid transport and metabolism	Thiamine pyrophosphate enzyme, N-terminal TPP binding domain;; Enolase C-terminal domain-like;; Middle domain of thiamine pyrophosphate;; Alpha/beta hydrolase family;; alpha/beta hydrolase fold;; Ndr family;; Serine aminopeptidase, S33;; Phospholipase/Carboxylesterase;; BAAT / Acyl-CoA thioester hydrolase C terminal;; alpha/beta hydrolase fold;; Dienelactone hydrolase family	Protein PHYLLO, chloroplastic OS=Arabidopsis thaliana GN=PHYLLO PE=2 SV=2	PREDICTED: protein PHYLLO, chloroplastic isoform X4 [Nicotiana tomentosiformis]
PB_c0_g10359	439	461	435	2207	1010	1846	32.01	34.93	24.82	125.42	80.79	142.62	7.64188e-09	1.64059	up	--	--	--	--	--	Biological Process: protein polyubiquitination (GO:0000209);; Biological Process: protein ubiquitination involved in ubiquitin-dependent protein catabolic process (GO:0042787);; Biological Process: proteasome-mediated ubiquitin-dependent protein catabolic process (GO:0043161);; Molecular Function: metal ion binding (GO:0046872);;	--	[O]	Posttranslational modification, protein turnover, chaperones	Ring finger domain;; RING-like zinc finger;; Zinc finger, C3HC4 type (RING finger);; Zinc finger, C3HC4 type (RING finger)	Uncharacterized RING finger protein P32A8.03c OS=Schizosaccharomyces pombe (strain 972 / ATCC 24843) GN=SPAP32A8.03c PE=3 SV=1	RING/U-box superfamily protein [Theobroma cacao]
PB_c0_g10366	1468	1038	670	507	200	216	108.67	79.88	38.81	29.27	16.27	16.98	4.13345e-08	-1.88374	down	MDP0000248765	Others	http://bioinfo.bti.cornell.edu/cgi-bin/itak/db_gene_seq.cgi?trans_ID=MDP0000248765	--	--	Cellular Component: integral component of membrane (GO:0016021);;	--	--	--	Late embryogenesis abundant protein	Protein YLS9 OS=Arabidopsis thaliana GN=YLS9 PE=2 SV=1	PREDICTED: protein YLS9-like [Nicotiana tomentosiformis]
PB_c0_g10373	515	639	362	4494	1331	2687	36.83	47.53	20.28	250.56	104.46	203.71	5.66315e-09	2.11897	up	--	--	--	--	--	--	--	--	--	--	--	PREDICTED: uncharacterized protein LOC104235035 isoform X1 [Nicotiana sylvestris]
PB_c0_g10381	1259	1260	962	443	767	431	95.27	99	56.9	26.11	63.66	34.52	0.00603929	-1.11268	down	Sme2.5_02290.1_g00006.1	C2C2->C2C2-GATA	http://bioinfo.bti.cornell.edu/cgi-bin/itak/db_gene_seq.cgi?trans_ID=Sme2.5_02290.1_g00006.1	--	--	--	--	--	--	Chlorophyll A-B binding protein	--	PREDICTED: uncharacterized protein LOC104224625 [Nicotiana sylvestris]
PB_c0_g10390	6233	4022	3429	2045	3002	1260	455.95	305.81	196.3	116.62	240.98	97.68	0.00973926	-1.13134	down	mrna16933.1	MADS->MADS-M-type	http://bioinfo.bti.cornell.edu/cgi-bin/itak/db_gene_seq.cgi?trans_ID=mrna16933.1	--	--	Molecular Function: monooxygenase activity (GO:0004497);; Cellular Component: chloroplast (GO:0009507);; Biological Process: photorespiration (GO:0009853);; Molecular Function: ribulose-bisphosphate carboxylase activity (GO:0016984);; Biological Process: reductive pentose-phosphate cycle (GO:0019253);; Biological Process: oxidation-reduction process (GO:0055114);;	K01602|5.18883e-56|rcu:RCOM_1571640|Ribulose bisphosphate carboxylase small chain 1B, chloroplast precursor, putative (EC:4.1.1.39); K01602 ribulose-bisphosphate carboxylase small chain [EC:4.1.1.39] (A)	--	--	Ribulose-1,5-bisphosphate carboxylase small subunit;; Ribulose bisphosphate carboxylase, small chain;; Ribulose bisphosphate carboxylase, small chain	Ribulose bisphosphate carboxylase small chain 8B, chloroplastic OS=Nicotiana plumbaginifolia GN=RBCS-8B PE=3 SV=1	ribulose 1,5-bisphosphate carboxylase/oxygenase small subunit (rbcS) [Ipomoea batatas]
PB_c0_g10397	72	76	36	320	171	222	5.81	6.34	2.26	20.08	15.12	18.87	1.86585e-08	1.70557	up	Cotton_D_gene_10022239	LOB	http://bioinfo.bti.cornell.edu/cgi-bin/itak/db_gene_seq.cgi?trans_ID=Cotton_D_gene_10022239	[O]	Posttranslational modification, protein turnover, chaperones	Molecular Function: glutathione transferase activity (GO:0004364);; Cellular Component: cytoplasm (GO:0005737);; Biological Process: glutathione metabolic process (GO:0006749);; Biological Process: aromatic amino acid family metabolic process (GO:0009072);; Cellular Component: integral component of membrane (GO:0016021);; Molecular Function: maleylacetoacetate isomerase activity (GO:0016034);;	K01800|1.86244e-88|rcu:RCOM_1299540|glutathione-s-transferase theta, gst, putative (EC:5.2.1.2); K01800 maleylacetoacetate isomerase [EC:5.2.1.2] (A)	[O]	Posttranslational modification, protein turnover, chaperones	Glutathione S-transferase, C-terminal domain;; Glutathione S-transferase, N-terminal domain;; Glutathione S-transferase, N-terminal domain;; Glutathione S-transferase, N-terminal domain	Glutathione S-transferase zeta class OS=Euphorbia esula PE=2 SV=1	PREDICTED: glutathione S-transferase zeta class-like [Nicotiana sylvestris]
PB_c0_g104	2820	1260	565	477	484	250	303.53	140.03	46.84	39.92	56.68	28.25	0.000782023	-1.76804	down	--	--	--	--	--	--	--	--	--	--	--	--	--
PB_c0_g10413	850	536	514	271	285	223	66.09	43.31	31.21	16.42	24.3	18.38	1.59485e-06	-1.37451	down	--	--	--	[J]	Translation, ribosomal structure and biogenesis	Molecular Function: structural constituent of ribosome (GO:0003735);; Molecular Function: translation elongation factor activity (GO:0003746);; Cellular Component: ribosome (GO:0005840);; Biological Process: translational elongation (GO:0006414);; Cellular Component: chloroplast thylakoid membrane (GO:0009535);; Biological Process: thylakoid membrane organization (GO:0010027);; Molecular Function…	K02990|1.08204e-84|rcu:RCOM_1312180|structural constituent of ribosome, putative; K02990 small subunit ribosomal protein S6 (A)	--	--	Ribosomal protein S6	30S ribosomal protein S6 alpha, chloroplastic OS=Arabidopsis thaliana GN=RPS6 PE=2 SV=1	PREDICTED: 30S ribosomal protein S6 alpha, chloroplastic [Gossypium raimondii]
PB_c0_g10433	384	790	280	69	0	24	29.02	61.97	16.53	4.11	0	1.95	0.000829453	-2.57874	down	--	--	--	--	--	Molecular Function: oxidoreductase activity (GO:0016491);;	--	--	--	Trypsin and protease inhibitor	Sporamin B OS=Ipomoea batatas PE=2 SV=1	RecName: Full=Sporamin B; AltName: Full=Clone PIM0535; Flags: Precursor [Ipomoea batatas]
PB_c0_g10480	974	818	455	2306	1145	2162	79.94	69.66	29.1	147.23	102.77	187.37	0.000684432	1.11439	up	--	--	--	--	--	--	--	--	--	Senescence regulator	--	PREDICTED: uncharacterized protein LOC100253658 [Vitis vinifera]
PB_c0_g10484	162	263	120	628	349	680	12.38	20.87	7.16	37.42	29.23	54.99	0.000529881	1.35199	up	--	--	--	--	--	--	--	--	--	--	--	--	--
PB_c0_g10485	388	1676	437	293	42	54	29.43	131.91	25.92	17.33	3.51	4.37	0.000823075	-2.27571	down	--	--	--	--	--	Molecular Function: oxidoreductase activity (GO:0016491);;	--	--	--	Trypsin and protease inhibitor	Sporamin B OS=Ipomoea batatas PE=2 SV=1	sporamin A precursor [Ipomoea batatas]
PB_c0_g10489	349	537	308	1250	739	1118	26.36	42.05	18.2	73.47	61.1	89.24	6.8225e-05	1.15712	up	Achn138351	RWP-RK	http://bioinfo.bti.cornell.edu/cgi-bin/itak/db_gene_seq.cgi?trans_ID=Achn138351	[A]	RNA processing and modification	Cellular Component: membrane (GO:0016020);;	--	[A]	RNA processing and modification	Protein of unknown function (DUF3675);; RING-variant domain	Probable E3 ubiquitin ligase SUD1 OS=Arabidopsis thaliana GN=SUD1 PE=1 SV=1	PREDICTED: uncharacterized protein LOC104093900 [Nicotiana tomentosiformis]
PB_c0_g10492	44	16	42	201	150	134	3.38	1.29	2.49	11.93	12.55	10.77	0.000197957	1.81436	up	Migut.E00473.1	SET	http://bioinfo.bti.cornell.edu/cgi-bin/itak/db_gene_seq.cgi?trans_ID=Migut.E00473.1	[TZDR]	--	Molecular Function: calcium ion binding (GO:0005509);; Biological Process: detection of calcium ion (GO:0005513);; Molecular Function: protein binding (GO:0005515);; Cellular Component: cytosol (GO:0005829);; Biological Process: acetyl-CoA metabolic process (GO:0006084);; Biological Process: response to mechanical stimulus (GO:0009612);; Biological Process: regulation of photomorphogenesis (GO:00…	K02183|3.02022e-101|vvi:100261610|calmodulin-7; K02183 calmodulin (A)	[T]	Signal transduction mechanisms	EF hand;; EF-hand domain pair;; EF-hand domain pair;; EF-hand domain;; EF hand;; EF-hand domain;; Cytoskeletal-regulatory complex EF hand;; Secreted protein acidic and rich in cysteine Ca binding region;; EF-hand domain;; Ca2+ insensitive EF hand	Calmodulin OS=Lilium longiflorum PE=2 SV=2	PREDICTED: calmodulin-like [Brassica napus]
PB_c0_g10507	253	395	161	2507	858	899	19.43	31.5	9.66	150.04	72.21	73.07	2.81404e-06	1.98247	up	--	--	--	[R]	General function prediction only	Molecular Function: chitinase activity (GO:0004568);; Biological Process: carbohydrate metabolic process (GO:0005975);; Biological Process: chitin catabolic process (GO:0006032);; Molecular Function: chitin binding (GO:0008061);; Cellular Component: cytoplasmic membrane-bounded vesicle (GO:0016023);; Biological Process: cell wall macromolecule catabolic process (GO:0016998);;	--	[R]	General function prediction only	Chitinase class I	Chitinase 3 OS=Oryza sativa subsp. japonica GN=Cht3 PE=2 SV=2	putative chitinase [Catharanthus roseus]
PB_c0_g10522	929	700	738	299	360	264	69.9	54.71	43.41	17.54	29.77	21.11	1.16301e-06	-1.44708	down	--	--	--	[C]	Energy production and conversion	Biological Process: pentose-phosphate shunt (GO:0006098);; Molecular Function: electron carrier activity (GO:0009055);; Cellular Component: chloroplast thylakoid membrane (GO:0009535);; Biological Process: photosynthetic electron transport in photosystem I (GO:0009773);; Cellular Component: NAD(P)H dehydrogenase complex (plastoquinone) (GO:0010598);; Biological Process: starch biosynthetic proces…	--	--	--	2Fe-2S iron-sulfur cluster binding domain	Photosynthetic NDH subunit of subcomplex B 3, chloroplastic OS=Arabidopsis thaliana GN=PNSB3 PE=2 SV=1	NDH-dependent cyclic electron flow 1 isoform 1 [Theobroma cacao]
PB_c0_g10530	5082	4051	3023	1338	2649	1337	413.65	342.17	191.77	84.87	236.13	115.08	0.00872769	-1.16903	down	mrna16933.1	MADS->MADS-M-type	http://bioinfo.bti.cornell.edu/cgi-bin/itak/db_gene_seq.cgi?trans_ID=mrna16933.1	--	--	Molecular Function: monooxygenase activity (GO:0004497);; Cellular Component: chloroplast (GO:0009507);; Biological Process: photorespiration (GO:0009853);; Biological Process: carbon fixation (GO:0015977);; Biological Process: photosynthesis (GO:0015979);; Molecular Function: ribulose-bisphosphate carboxylase activity (GO:0016984);; Biological Process: oxidation-reduction process (GO:0055114);;	K01602|1.80625e-74|rcu:RCOM_1571640|Ribulose bisphosphate carboxylase small chain 1B, chloroplast precursor, putative (EC:4.1.1.39); K01602 ribulose-bisphosphate carboxylase small chain [EC:4.1.1.39] (A)	--	--	Ribulose-1,5-bisphosphate carboxylase small subunit;; Ribulose bisphosphate carboxylase, small chain;; Ribulose bisphosphate carboxylase, small chain	Ribulose bisphosphate carboxylase small chain SSU11A, chloroplastic OS=Petunia hybrida GN=RBCS PE=3 SV=1	ribulose 1,5-bisphosphate carboxylase/oxygenase small subunit (rbcS) [Ipomoea batatas]
PB_c0_g10549	119	119	70	244	184	305	9.15	9.51	4.21	14.62	15.51	24.83	0.00237731	1.06039	up	Achn281791	GRF	http://bioinfo.bti.cornell.edu/cgi-bin/itak/db_gene_seq.cgi?trans_ID=Achn281791	--	--	--	--	--	--	--	--	PREDICTED: growth-regulating factor 8 [Prunus mume]
PB_c0_g10560	34	22	26	101	57	64	2.55	1.74	1.53	5.75	4.61	5	0.00331521	1.15499	up	Cotton_D_gene_10022239	LOB	http://bioinfo.bti.cornell.edu/cgi-bin/itak/db_gene_seq.cgi?trans_ID=Cotton_D_gene_10022239	[O]	Posttranslational modification, protein turnover, chaperones	Molecular Function: transferase activity (GO:0016740);; Biological Process: cellular metabolic process (GO:0044237);; Biological Process: organonitrogen compound metabolic process (GO:1901564);;	K01800|2.19908e-69|rcu:RCOM_1299540|glutathione-s-transferase theta, gst, putative (EC:5.2.1.2); K01800 maleylacetoacetate isomerase [EC:5.2.1.2] (A)	[O]	Posttranslational modification, protein turnover, chaperones	Glutathione S-transferase, N-terminal domain;; Glutathione S-transferase, N-terminal domain;; Glutathione S-transferase, N-terminal domain;; Glutathione S-transferase, C-terminal domain	Glutathione S-transferase zeta class OS=Euphorbia esula PE=2 SV=1	PREDICTED: glutathione S-transferase zeta class-like [Nicotiana sylvestris]
PB_c0_g10582	1191	796	855	309	427	275	93.29	64.68	52.23	18.89	36.63	22.77	1.10553e-05	-1.53453	down	--	--	--	[C]	Energy production and conversion	Molecular Function: binding (GO:0005488);; Biological Process: transport (GO:0006810);; Molecular Function: electron carrier activity (GO:0009055);; Cellular Component: chloroplast thylakoid membrane (GO:0009535);; Biological Process: photosynthetic electron transport in photosystem I (GO:0009773);; Cellular Component: NAD(P)H dehydrogenase complex (plastoquinone) (GO:0010598);; Biological Proces…	--	--	--	2Fe-2S iron-sulfur cluster binding domain	Photosynthetic NDH subunit of subcomplex B 3, chloroplastic OS=Arabidopsis thaliana GN=PNSB3 PE=2 SV=1	NDH-dependent cyclic electron flow 1 isoform 1 [Theobroma cacao]
PB_c0_g10583	231	110	151	940	294	730	17.74	8.77	9.06	56.24	24.74	59.33	0.000424461	1.61015	up	--	--	--	--	--	Cellular Component: anchored component of plasma membrane (GO:0046658);; Biological Process: cellular response to stimulus (GO:0051716);;	--	--	--	DREPP plasma membrane polypeptide	Plasma membrane-associated cation-binding protein 1 OS=Arabidopsis thaliana GN=PCAP1 PE=1 SV=1	DREPP plasma membrane polypeptide family protein [Populus trichocarpa]
PB_c0_g10588	1523	1066	741	614	512	523	119.86	87.08	45.52	37.63	44.17	43.6	3.18397e-06	-1.11997	down	Niben101Scf04252g01008.1	AUX/IAA	http://bioinfo.bti.cornell.edu/cgi-bin/itak/db_gene_seq.cgi?trans_ID=Niben101Scf04252g01008.1	--	--	Biological Process: transcription, DNA-templated (GO:0006351);; Biological Process: regulation of cellular process (GO:0050794);;	K14484|4.23815e-72|vvi:100264878|auxin-induced protein 22D; K14484 auxin-responsive protein IAA (A)	--	--	AUX/IAA family	Auxin-induced protein 22D OS=Vigna radiata var. radiata GN=AUX22D PE=2 SV=1	PREDICTED: auxin-induced protein 22D-like [Nicotiana sylvestris]
PB_c0_g10591	1206	149	117	4	1	0	93.32	12	7.09	0.24	0.08	0	3.08044e-11	-4.67315	down	Niben101Scf06779g03005.1	SET	http://bioinfo.bti.cornell.edu/cgi-bin/itak/db_gene_seq.cgi?trans_ID=Niben101Scf06779g03005.1	--	--	Molecular Function: manganese ion binding (GO:0030145);; Molecular Function: nutrient reservoir activity (GO:0045735);; Cellular Component: apoplast (GO:0048046);;	--	--	--	Cupin;; Cupin	Germin-like protein OS=Ipomoea nil GN=GLP PE=2 SV=1	PREDICTED: auxin-binding protein ABP19a [Pyrus x bretschneideri]
PB_c0_g10599	2935	2948	1780	13489	3346	8033	50.44	53.26	24.62	181.81	63.96	148.66	0.00117285	1.35784	up	MDP0000188563	PHD	http://bioinfo.bti.cornell.edu/cgi-bin/itak/db_gene_seq.cgi?trans_ID=MDP0000188563	[G]	Carbohydrate transport and metabolism	Molecular Function: beta-galactosidase activity (GO:0004565);; Cellular Component: cell wall (GO:0005618);; Biological Process: carbohydrate metabolic process (GO:0005975);; Molecular Function: carbohydrate binding (GO:0030246);;	--	[G]	Carbohydrate transport and metabolism	Glycosyl hydrolases family 35;; Glycosyl hydrolases family 35;; Beta-galactosidase;; Glycosyl hydrolases family 35	Beta-galactosidase 3 OS=Arabidopsis thaliana GN=BGAL3 PE=1 SV=1	PREDICTED: beta-galactosidase 3-like [Nicotiana sylvestris]
PB_c0_g10609	4263	3428	3520	1595	2111	1120	325.12	271.56	209.77	94.79	176.49	90.5	0.000292177	-1.28878	down	--	--	--	[P]	Inorganic ion transport and metabolism	Biological Process: maltose metabolic process (GO:0000023);; Biological Process: pentose-phosphate shunt (GO:0006098);; Cellular Component: chloroplast thylakoid membrane (GO:0009535);; Cellular Component: chloroplast envelope (GO:0009941);; Molecular Function: transferase activity (GO:0016740);; Biological Process: starch biosynthetic process (GO:0019252);; Biological Process: positive regulatio…	--	--	--	Rhodanese-like domain	Rhodanese-like domain-containing protein 14, chloroplastic OS=Arabidopsis thaliana GN=At4g27700 PE=2 SV=1	PREDICTED: rhodanese-like domain-containing protein 14, chloroplastic [Solanum tuberosum]
PB_c0_g10689	5308	18232	3300	2852	327	384	416.92	1486.57	202.31	174.51	28.14	31.96	0.000665339	-2.37785	down	--	--	--	--	--	Molecular Function: oxidoreductase activity (GO:0016491);;	--	--	--	Trypsin and protease inhibitor	Sporamin B OS=Ipomoea batatas PE=2 SV=1	RecName: Full=Sporamin B; AltName: Full=Clone PIM0535; Flags: Precursor [Ipomoea batatas]
PB_c0_g10699	1352	1847	807	4872	2466	4126	109.3	154.93	50.89	306.59	218.27	352.52	6.42181e-05	1.29076	up	PITA_000016307-RA	TRAF	http://bioinfo.bti.cornell.edu/cgi-bin/itak/db_gene_seq.cgi?trans_ID=PITA_000016307-RA	[O]	Posttranslational modification, protein turnover, chaperones	Cellular Component: nucleus (GO:0005634);; Cellular Component: chloroplast stroma (GO:0009570);; Cellular Component: integral component of membrane (GO:0016021);;	--	[O]	Posttranslational modification, protein turnover, chaperones	DnaJ domain	Chaperone protein dnaJ 8, chloroplastic OS=Arabidopsis thaliana GN=ATJ8 PE=2 SV=1	JA-domain [Ipomoea batatas]
PB_c0_g10725	588	260	247	18983	2113	9246	47.09	21.65	15.49	1184	185.38	783.01	1.83842e-11	3.74909	up	--	--	--	--	--	--	--	--	--	Dehydrin	--	--
PB_c0_g10743	763	1267	928	3592	1969	2583	61.01	105.13	57.88	223.65	172.39	218.36	5.13236e-05	1.19632	up	--	--	--	--	--	--	--	[BK]	--	Divergent CRAL/TRIO domain	Rho GTPase-activating protein 1 OS=Homo sapiens GN=ARHGAP1 PE=1 SV=1	Sec14 like protein [Nicotiana tabacum]
PB_c0_g10754	62	36	15	13	3	5	5.04	3.04	1	0.85	0.27	0.43	0.00304249	-2.00653	down	--	--	--	--	--	--	--	--	--	Protein of unknown function (DUF1442)	--	PREDICTED: uncharacterized protein LOC104089857 [Nicotiana tomentosiformis]
PB_c0_g10757	2046	2281	1530	8730	4228	5287	149.19	172.91	87.33	496.13	338.24	408.53	3.79004e-12	1.40371	up	Cotton_D_gene_10022239	LOB	http://bioinfo.bti.cornell.edu/cgi-bin/itak/db_gene_seq.cgi?trans_ID=Cotton_D_gene_10022239	[O]	Posttranslational modification, protein turnover, chaperones	Molecular Function: glutathione transferase activity (GO:0004364);; Cellular Component: cytoplasm (GO:0005737);; Biological Process: glutathione metabolic process (GO:0006749);; Biological Process: aromatic amino acid family metabolic process (GO:0009072);; Cellular Component: integral component of membrane (GO:0016021);; Molecular Function: maleylacetoacetate isomerase activity (GO:0016034);;	K01800|2.57057e-118|rcu:RCOM_1299540|glutathione-s-transferase theta, gst, putative (EC:5.2.1.2); K01800 maleylacetoacetate isomerase [EC:5.2.1.2] (A)	[O]	Posttranslational modification, protein turnover, chaperones	Glutathione S-transferase, N-terminal domain;; Glutathione S-transferase, N-terminal domain;; Glutathione S-transferase, N-terminal domain;; Glutathione S-transferase, C-terminal domain	Glutathione S-transferase zeta class OS=Euphorbia esula PE=2 SV=1	PREDICTED: glutathione S-transferase zeta class-like isoform X1 [Solanum lycopersicum]
PB_c0_g10768	1151	1286	644	449	349	643	92.05	106.72	40.18	27.99	30.62	54.39	0.0019105	-1.14677	down	--	--	--	--	--	--	--	--	--	--	--	--	--
PB_c0_g1077	10294	2701	10010	4068	1760	1470	243.83	67.04	189.51	76.23	46.35	38.1	0.00297425	-1.67684	down	Achn011181	PHD	http://bioinfo.bti.cornell.edu/cgi-bin/itak/db_gene_seq.cgi?trans_ID=Achn011181	--	--	Molecular Function: protein kinase activity (GO:0004672);; Molecular Function: ATP binding (GO:0005524);; Biological Process: protein phosphorylation (GO:0006468);;	--	[R]	General function prediction only	Protein kinase domain;; PAP_fibrillin	Probable plastid-lipid-associated protein 14, chloroplastic OS=Arabidopsis thaliana GN=PAP14 PE=1 SV=1	PREDICTED: probable plastid-lipid-associated protein 14, chloroplastic isoform X1 [Nicotiana tomentosiformis]
PB_c0_g1078	4653	4797	3063	12952	8874	10936	98.06	106.19	51.87	214.01	207.83	247.94	6.52791e-17	1.21417	up	Cc06_g06600	HB->HB-BELL	http://bioinfo.bti.cornell.edu/cgi-bin/itak/db_gene_seq.cgi?trans_ID=Cc06_g06600	--	--	Molecular Function: DNA binding (GO:0003677);; Cellular Component: nucleus (GO:0005634);; Biological Process: regulation of transcription, DNA-templated (GO:0006355);; Biological Process: response to stress (GO:0006950);; Biological Process: response to organic substance (GO:0010033);; Biological Process: single-organism cellular process (GO:0044763);; Biological Process: cellular response to sti…	--	[K]	Transcription	Associated with HOX;; Homeobox KN domain;; Homeobox domain	BEL1-like homeodomain protein 1 OS=Arabidopsis thaliana GN=BLH1 PE=1 SV=1	PREDICTED: BEL1-like homeodomain protein 1 [Sesamum indicum]
PB_c0_g10784	502	831	363	1710	1124	2002	40.37	69.38	22.8	107.06	98.94	170.14	0.000603597	1.28714	up	--	--	--	--	--	Biological Process: protein ubiquitination (GO:0016567);; Molecular Function: metal ion binding (GO:0046872);;	--	[R]	General function prediction only	AN1-like Zinc finger;; A20-like zinc finger	Zinc finger A20 and AN1 domain-containing stress-associated protein 5 OS=Arabidopsis thaliana GN=SAP5 PE=2 SV=1	PREDICTED: zinc finger A20 and AN1 domain-containing stress-associated protein 5 [Nicotiana sylvestris]
PB_c0_g10787	76	45	37	365	100	333	6.3	3.92	2.44	23.57	9.14	29.19	0.00021477	1.88933	up	--	--	--	--	--	Cellular Component: vacuolar membrane (GO:0005774);; Biological Process: response to desiccation (GO:0009269);; Biological Process: response to cold (GO:0009409);; Biological Process: response to salt stress (GO:0009651);; Cellular Component: integral component of membrane (GO:0016021);;	--	--	--	Cold acclimation protein WCOR413;; Cold acclimation protein WCOR413	Cold-regulated 413 plasma membrane protein 2 OS=Arabidopsis thaliana GN=COR413PM2 PE=2 SV=1	WCOR413-like cold acclimation protein [Ipomoea batatas]
PB_c0_g10793	88	103	60	39	43	35	7.4	8.89	3.93	2.55	3.98	3.08	0.00207194	-1.16703	down	--	--	--	--	--	--	--	--	--	--	--	--	--
PB_c0_g10796	135	202	83	4021	471	3989	10.79	16.76	5.17	250.35	41.24	337.22	2.46865e-08	3.32113	up	--	--	--	--	--	--	--	--	--	Senescence regulator	--	PREDICTED: uncharacterized protein LOC104103814 [Nicotiana tomentosiformis]
PB_c0_g10801	187	252	237	670	414	583	15.17	21.21	14.98	42.31	36.76	49.98	0.000556274	1.04867	up	--	--	--	[O]	Posttranslational modification, protein turnover, chaperones	Molecular Function: glutathione transferase activity (GO:0004364);; Cellular Component: cytoplasm (GO:0005737);; Biological Process: glutathione metabolic process (GO:0006749);; Biological Process: toxin catabolic process (GO:0009407);;	K00799|9.35756e-92|vvi:100264557|probable glutathione S-transferase; K00799 glutathione S-transferase [EC:2.5.1.18] (A)	[O]	Posttranslational modification, protein turnover, chaperones	Glutathione S-transferase, N-terminal domain;; Glutathione S-transferase, N-terminal domain;; Glutathione S-transferase, N-terminal domain;; Glutathione S-transferase, C-terminal domain;; Glutathione S-transferase, C-terminal domain	Glutathione S-transferase U19 OS=Arabidopsis thaliana GN=GSTU19 PE=1 SV=1	PREDICTED: probable glutathione S-transferase [Solanum pennellii]
PB_c0_g10807	828	1004	508	3195	1077	1867	67.2	84.54	32.17	201.83	95.69	160.12	0.00230353	1.11277	up	RrC3821_p1	NAC	http://bioinfo.bti.cornell.edu/cgi-bin/itak/db_gene_seq.cgi?trans_ID=RrC3821_p1	[R]	General function prediction only	Cellular Component: Golgi membrane (GO:0000139);; Molecular Function: GTP binding (GO:0005525);; Cellular Component: endoplasmic reticulum membrane (GO:0005789);; Biological Process: ER to Golgi vesicle-mediated transport (GO:0006888);; Biological Process: small GTPase mediated signal transduction (GO:0007264);; Biological Process: protein transport (GO:0015031);;	K07874|1.41876e-117|vvi:100248422|GTP-binding protein YPTM2; K07874 Ras-related protein Rab-1A (A)	[TU]	--	Ras family;; Ras of Complex, Roc, domain of DAPkinase;; ADP-ribosylation factor family;; Signal recognition particle receptor beta subunit;; Gtr1/RagA G protein conserved region;; 50S ribosome-binding GTPase	GTP-binding protein YPTM2 OS=Zea mays GN=YPTM2 PE=2 SV=1	PREDICTED: GTP-binding protein YPTM2-like [Eucalyptus grandis]
PB_c0_g10810	979	1233	1244	853	552	305	78.89	103.09	78.14	53.53	48.72	26.01	0.00300035	-1.18219	down	--	--	--	--	--	Molecular Function: enzyme inhibitor activity (GO:0004857);; Biological Process: negative regulation of catalytic activity (GO:0043086);;	--	--	--	Plant invertase/pectin methylesterase inhibitor	21 kDa protein OS=Daucus carota PE=2 SV=1	PREDICTED: 21 kDa protein-like isoform X1 [Solanum tuberosum]
PB_c0_g10816	1542	2169	1012	20750	7149	19349	124.19	181.23	63.54	1301.17	630.35	1647.23	9.49692e-14	2.90186	up	--	--	--	--	--	--	--	--	--	--	--	--	--
PB_c0_g10828	7090	8591	5240	20861	12682	15821	578.15	726.83	332.98	1324.61	1132.2	1363.65	3.60848e-09	1.04415	up	--	--	--	--	--	--	--	--	--	--	--	hypothetical protein EUGRSUZ_K01055 [Eucalyptus grandis]
PB_c0_g10835	3961	1065	593	89	44	69	324.17	90.42	37.82	5.67	3.94	5.97	5.88776e-14	-4.08715	down	C.cajan_40518	Trihelix	http://bioinfo.bti.cornell.edu/cgi-bin/itak/db_gene_seq.cgi?trans_ID=C.cajan_40518	--	--	Cellular Component: extracellular region (GO:0005576);; Biological Process: proteolysis (GO:0006508);; Biological Process: lipid transport (GO:0006869);; Molecular Function: peptidase activity (GO:0008233);; Molecular Function: lipid binding (GO:0008289);; Cellular Component: chloroplast thylakoid membrane (GO:0009535);;	--	--	--	Hydrophobic seed protein	Lipid transfer protein EARLI 1 OS=Arabidopsis thaliana GN=EARLI1 PE=1 SV=1	PREDICTED: 14 kDa proline-rich protein DC2.15-like [Nicotiana tomentosiformis]
PB_c0_g10840	455	837	291	1700	1274	2462	37.53	71.66	18.75	109.15	115.04	214.5	0.00070658	1.51943	up	--	--	--	--	--	Biological Process: protein ubiquitination (GO:0016567);; Molecular Function: metal ion binding (GO:0046872);;	--	[R]	General function prediction only	AN1-like Zinc finger;; A20-like zinc finger	Zinc finger A20 and AN1 domain-containing stress-associated protein 5 OS=Arabidopsis thaliana GN=SAP5 PE=2 SV=1	PREDICTED: zinc finger A20 and AN1 domain-containing stress-associated protein 5 [Nicotiana sylvestris]
PB_c0_g10859	1464	1372	1041	5796	2079	3951	129.96	124.39	70.54	386.08	196.58	358.7	1.27253e-05	1.33266	up	Migut.E00473.1	SET	http://bioinfo.bti.cornell.edu/cgi-bin/itak/db_gene_seq.cgi?trans_ID=Migut.E00473.1	[TZDR]	--	Molecular Function: calcium ion binding (GO:0005509);; Biological Process: detection of calcium ion (GO:0005513);; Molecular Function: protein binding (GO:0005515);; Cellular Component: cytosol (GO:0005829);; Biological Process: acetyl-CoA metabolic process (GO:0006084);; Biological Process: response to mechanical stimulus (GO:0009612);; Biological Process: regulation of photomorphogenesis (GO:00…	K02183|1.90357e-101|vvi:100261610|calmodulin-7; K02183 calmodulin (A)	[T]	Signal transduction mechanisms	EF hand;; EF-hand domain pair;; EF-hand domain pair;; EF-hand domain;; EF hand;; EF-hand domain;; Cytoskeletal-regulatory complex EF hand;; Secreted protein acidic and rich in cysteine Ca binding region;; EF-hand domain;; Ca2+ insensitive EF hand	Calmodulin OS=Lilium longiflorum PE=2 SV=2	PREDICTED: calmodulin-like [Brassica napus]
PB_c0_g10860	98	323	123	64	10	26	8.15	27.8	7.94	4.18	0.91	2.36	0.000658756	-2.17267	down	--	--	--	--	--	--	--	--	--	Trypsin and protease inhibitor	Miraculin OS=Synsepalum dulcificum PE=1 SV=3	PREDICTED: miraculin-like [Nicotiana tomentosiformis]
PB_c0_g1087	9860	2604	8463	3083	1684	1258	216.14	59.95	148.98	52.99	41.04	29.68	0.000682284	-1.79839	down	Achn011181	PHD	http://bioinfo.bti.cornell.edu/cgi-bin/itak/db_gene_seq.cgi?trans_ID=Achn011181	--	--	Molecular Function: protein kinase activity (GO:0004672);; Molecular Function: ATP binding (GO:0005524);; Biological Process: protein phosphorylation (GO:0006468);;	--	[R]	General function prediction only	Protein kinase domain;; PAP_fibrillin	Probable plastid-lipid-associated protein 14, chloroplastic OS=Arabidopsis thaliana GN=PAP14 PE=1 SV=1	PREDICTED: probable plastid-lipid-associated protein 14, chloroplastic isoform X1 [Solanum pennellii]
PB_c0_g10872	147	109	33	30	25	6	11.58	8.93	2.04	1.85	2.18	0.5	0.00488446	-1.86465	down	--	--	--	--	--	--	--	--	--	Stress responsive A/B Barrel Domain	--	PREDICTED: uncharacterized protein LOC104092833 [Nicotiana tomentosiformis]
PB_c0_g10913	100	102	90	527	162	399	8.11	8.56	5.71	33.2	14.39	34.13	0.000234566	1.53594	up	Niben101Scf17122g00007.1	HB->HB-HD-ZIP	http://bioinfo.bti.cornell.edu/cgi-bin/itak/db_gene_seq.cgi?trans_ID=Niben101Scf17122g00007.1	--	--	--	K09338|1.32866e-29|rcu:RCOM_1368840|homeobox protein, putative; K09338 homeobox-leucine zipper protein (A)	[K]	Transcription	Homeobox domain;; Homeobox associated leucine zipper	Homeobox-leucine zipper protein ATHB-7 OS=Arabidopsis thaliana GN=ATHB-7 PE=2 SV=2	PREDICTED: homeobox-leucine zipper protein ATHB-12-like [Nicotiana sylvestris]
PB_c0_g10923	591	547	403	129	226	103	49.8	47.78	26.41	8.5	20.82	9.15	7.01679e-05	-1.70281	down	--	--	--	--	--	--	--	--	--	Domain of unknown function (DUF4228)	--	PREDICTED: uncharacterized protein LOC101254182 [Solanum lycopersicum]
PB_c0_g10946	3792	3126	2870	977	980	471	317.33	271.35	186.98	63.64	89.73	41.69	1.87e-10	-2.07148	down	--	--	--	--	--	Molecular Function: peroxidase activity (GO:0004601);; Biological Process: metabolic process (GO:0008152);; Biological Process: cellular process (GO:0009987);;	--	--	--	Trypsin and protease inhibitor	Sporamin B OS=Ipomoea batatas PE=2 SV=1	RecName: Full=Sporamin B; AltName: Full=Clone PIM0535; Flags: Precursor [Ipomoea batatas]
PB_c0_g10957	154	133	96	804	233	527	12.66	11.37	6.16	51.29	20.93	45.63	2.7005e-05	1.67766	up	--	--	--	--	--	Molecular Function: calcium ion binding (GO:0005509);; Cellular Component: vacuole (GO:0005773);; Biological Process: actin filament-based movement (GO:0030048);; Biological Process: Golgi localization (GO:0051645);; Biological Process: mitochondrion localization (GO:0051646);; Biological Process: peroxisome localization (GO:0060151);;	K06268|2.22934e-103|rcu:RCOM_0901930|calcineurin B subunit, putative; K06268 serine/threonine-protein phosphatase 2B regulatory subunit (A)	[T]	Signal transduction mechanisms	EF-hand domain pair;; EF hand;; EF-hand domain;; EF hand	Calcineurin subunit B OS=Naegleria gruberi GN=CNB1 PE=3 SV=1	PREDICTED: calcineurin subunit B [Nicotiana tomentosiformis]
PB_c0_g10972	367	283	290	141	176	165	30.15	24.12	18.56	9.02	15.82	14.32	0.00160036	-1.05244	down	--	--	--	--	--	--	--	--	--	Protein of unknown function (DUF751)	--	PREDICTED: uncharacterized protein LOC104210918 [Nicotiana sylvestris]
PB_c0_g10974	297	336	281	905	715	559	23.82	28.01	17.59	56.45	62.78	47.4	4.25422e-06	1.03955	up	--	--	--	[T]	Signal transduction mechanisms	Biological Process: response to molecule of fungal origin (GO:0002238);; Cellular Component: intracellular (GO:0005622);; Cellular Component: plasma membrane (GO:0005886);; Biological Process: protein targeting to vacuole (GO:0006623);; Biological Process: response to stress (GO:0006950);; Biological Process: metabolic process (GO:0008152);; Molecular Function: hydrolase activity (GO:0016787);;	--	--	--	Universal stress protein family	Universal stress protein A-like protein OS=Arabidopsis thaliana GN=At3g01520 PE=1 SV=2	PREDICTED: uncharacterized protein C167.05 [Nicotiana sylvestris]
PB_c0_g110	1537	2009	1448	6026	3498	5484	190.19	255.66	136.73	577.64	468.88	708.3	1.37169e-08	1.36039	up	LOC_Os09g23650.1	Tify	http://bioinfo.bti.cornell.edu/cgi-bin/itak/db_gene_seq.cgi?trans_ID=LOC_Os09g23650.1	[OC]	--	Biological Process: sulfate assimilation (GO:0000103);; Molecular Function: protein disulfide isomerase activity (GO:0003756);; Cellular Component: cytosol (GO:0005829);; Cellular Component: plasma membrane (GO:0005886);; Biological Process: protein folding (GO:0006457);; Biological Process: phosphatidylinositol biosynthetic process (GO:0006661);; Biological Process: glycerol ether metabolic proc…	K03671|2.79177e-53|rcu:RCOM_0906500|Thioredoxin H-type, putative; K03671 thioredoxin 1 (A)	[O]	Posttranslational modification, protein turnover, chaperones	Thioredoxin	Thioredoxin-like protein CXXS1 OS=Arabidopsis thaliana GN=CXXS1 PE=2 SV=2	PREDICTED: thioredoxin-like protein CXXS1 [Nicotiana sylvestris]
PB_c0_g11000	1461	1306	1534	544	659	932	131.42	121.62	107.09	38.05	64.73	88.39	0.00682984	-1.0844	down	--	--	--	--	--	--	--	--	--	--	--	--	--
PB_c0_g11004	576	425	461	175	199	65	48.45	37.09	30.15	11.45	18.36	5.8	0.000212353	-1.72317	down	mrna16933.1	MADS->MADS-M-type	http://bioinfo.bti.cornell.edu/cgi-bin/itak/db_gene_seq.cgi?trans_ID=mrna16933.1	--	--	Molecular Function: monooxygenase activity (GO:0004497);; Cellular Component: chloroplast (GO:0009507);; Biological Process: photorespiration (GO:0009853);; Molecular Function: ribulose-bisphosphate carboxylase activity (GO:0016984);; Biological Process: reductive pentose-phosphate cycle (GO:0019253);; Biological Process: oxidation-reduction process (GO:0055114);;	K01602|4.38064e-62|rcu:RCOM_1571640|Ribulose bisphosphate carboxylase small chain 1B, chloroplast precursor, putative (EC:4.1.1.39); K01602 ribulose-bisphosphate carboxylase small chain [EC:4.1.1.39] (A)	--	--	Ribulose-1,5-bisphosphate carboxylase small subunit;; Ribulose bisphosphate carboxylase, small chain;; Ribulose bisphosphate carboxylase, small chain	Ribulose bisphosphate carboxylase small chain 3, chloroplastic OS=Solanum tuberosum GN=RBCS-3 PE=3 SV=1	ribulose 1,5-bisphosphate carboxylase/oxygenase small subunit (rbcS) [Ipomoea batatas]
PB_c0_g11009	256	319	245	937	566	520	22.04	28.47	16.39	62.66	53.22	47.17	5.59557e-06	1.06501	up	--	--	--	[H]	Coenzyme transport and metabolism	Biological Process: tetrahydrobiopterin biosynthetic process (GO:0006729);; Molecular Function: 4-alpha-hydroxytetrahydrobiopterin dehydratase activity (GO:0008124);;	K01724|4.65444e-74|vvi:100255626|uncharacterized LOC100255626; K01724 4a-hydroxytetrahydrobiopterin dehydratase [EC:4.2.1.96] (A)	[K]	Transcription	Pterin 4 alpha carbinolamine dehydratase	Putative pterin-4-alpha-carbinolamine dehydratase OS=Halorhodospira halophila (strain DSM 244 / SL1) GN=Hhal_1266 PE=3 SV=1	PREDICTED: uncharacterized protein LOC104109559 [Nicotiana tomentosiformis]
PB_c0_g11011	9	1	3	1403	197	1029	0.79	0.11	0.26	93.66	18.54	93.23	1.81315e-18	5.42773	up	CA01g00300	HB->HB-HD-ZIP	http://bioinfo.bti.cornell.edu/cgi-bin/itak/db_gene_seq.cgi?trans_ID=CA01g00300	[K]	Transcription	Molecular Function: sequence-specific DNA binding transcription factor activity (GO:0003700);; Cellular Component: nucleus (GO:0005634);; Biological Process: regulation of transcription, DNA-templated (GO:0006355);; Cellular Component: integral component of membrane (GO:0016021);; Molecular Function: sequence-specific DNA binding (GO:0043565);;	K09338|6.03824e-28|vvi:100252202|homeobox-leucine zipper protein ATHB-12; K09338 homeobox-leucine zipper protein (A)	[K]	Transcription	Homeobox domain;; Homeobox KN domain	Homeobox-leucine zipper protein ATHB-7 OS=Arabidopsis thaliana GN=ATHB-7 PE=2 SV=2	unnamed protein product [Coffea canephora]
PB_c0_g11033	460	254	263	26141	3024	15359	38.94	22.36	17.32	1722.08	280.05	1372.72	2.41241e-16	4.39757	up	--	--	--	--	--	--	--	--	--	Dehydrin	--	--
PB_c0_g11036	4558	3402	3713	585	1460	217	409	316.21	258.58	40.88	143.17	20.53	0.00120785	-2.00828	down	Vang0857s00050.1	GNAT	http://bioinfo.bti.cornell.edu/cgi-bin/itak/db_gene_seq.cgi?trans_ID=Vang0857s00050.1	--	--	Biological Process: response to light stimulus (GO:0009416);; Cellular Component: photosystem I (GO:0009522);; Cellular Component: photosystem II (GO:0009523);; Cellular Component: chloroplast thylakoid membrane (GO:0009535);; Biological Process: photosynthesis, light harvesting in photosystem I (GO:0009768);; Cellular Component: chloroplast envelope (GO:0009941);; Cellular Component: plastoglobu…	K08912|7.80537e-141|vvi:100252004|chlorophyll a-b binding protein 40, chloroplastic-like; K08912 light-harvesting complex II chlorophyll a/b binding protein 1 (A)	--	--	Chlorophyll A-B binding protein	Chlorophyll a-b binding protein 3C, chloroplastic OS=Solanum lycopersicum GN=CAB3C PE=3 SV=1	PREDICTED: chlorophyll a-b binding protein of LHCII type 1 [Citrus sinensis]
PB_c0_g11049	532	751	252	193	32	79	45.66	66.81	16.86	12.88	3.08	7.16	6.60737e-05	-2.2051	down	--	--	--	--	--	--	--	--	--	Trypsin and protease inhibitor	Sporamin B OS=Ipomoea batatas PE=2 SV=1	RecName: Full=Sporamin B; AltName: Full=Clone PIM0535; Flags: Precursor [Ipomoea batatas]
PB_c0_g11057	694	762	399	2938	1510	1836	59.24	67.4	26.47	195.04	140.86	165.36	8.43839e-11	1.53572	up	Cotton_D_gene_10022239	LOB	http://bioinfo.bti.cornell.edu/cgi-bin/itak/db_gene_seq.cgi?trans_ID=Cotton_D_gene_10022239	[O]	Posttranslational modification, protein turnover, chaperones	Molecular Function: glutathione transferase activity (GO:0004364);; Cellular Component: cytoplasm (GO:0005737);; Biological Process: glutathione metabolic process (GO:0006749);; Biological Process: aromatic amino acid family metabolic process (GO:0009072);; Cellular Component: integral component of membrane (GO:0016021);; Molecular Function: maleylacetoacetate isomerase activity (GO:0016034);;	K01800|1.20978e-117|rcu:RCOM_1299540|glutathione-s-transferase theta, gst, putative (EC:5.2.1.2); K01800 maleylacetoacetate isomerase [EC:5.2.1.2] (A)	[O]	Posttranslational modification, protein turnover, chaperones	Glutathione S-transferase, N-terminal domain;; Glutathione S-transferase, N-terminal domain;; Glutathione S-transferase, N-terminal domain;; Glutathione S-transferase, C-terminal domain	Glutathione S-transferase zeta class OS=Euphorbia esula PE=2 SV=1	PREDICTED: glutathione S-transferase zeta class-like isoform X1 [Solanum lycopersicum]
PB_c0_g11072	99	75	103	11605	1011	5136	8.69	6.83	6.96	785.1	96.14	471.23	1.23744e-15	4.57138	up	--	--	--	--	--	--	--	--	--	Dehydrin	--	--
PB_c0_g1108	460	585	546	2067	838	1306	10.22	13.65	9.74	35.98	20.68	31.18	0.000860386	1.1005	up	Millet_GLEAN_10033278	Others	http://bioinfo.bti.cornell.edu/cgi-bin/itak/db_gene_seq.cgi?trans_ID=Millet_GLEAN_10033278	[G]	Carbohydrate transport and metabolism	Biological Process: L-arabinose metabolic process (GO:0046373);; Molecular Function: alpha-N-arabinofuranosidase activity (GO:0046556);;	--	--	--	Alpha-L-arabinofuranosidase C-terminal domain	Alpha-L-arabinofuranosidase 1 OS=Arabidopsis thaliana GN=ASD1 PE=1 SV=1	PREDICTED: alpha-L-arabinofuranosidase 1-like [Nicotiana sylvestris]
PB_c0_g11093	529	334	279	161	242	150	44.81	29.31	18.37	10.61	22.44	13.43	0.00998384	-1.06746	down	--	--	--	[G]	Carbohydrate transport and metabolism	Molecular Function: sedoheptulose-7-phosphate:D-glyceraldehyde-3-phosphate glyceronetransferase activity (GO:0004801);; Cellular Component: mitochondrion (GO:0005739);; Biological Process: glycolysis (GO:0006096);; Biological Process: pentose-phosphate shunt (GO:0006098);; Biological Process: aerobic respiration (GO:0009060);; Cellular Component: chloroplast stroma (GO:0009570);; Biological Proce…	--	[G]	Carbohydrate transport and metabolism	--	Transaldolase OS=Mycobacterium paratuberculosis (strain ATCC BAA-968 / K-10) GN=tal PE=3 SV=1	PREDICTED: uncharacterized protein LOC103650820 [Zea mays]
PB_c0_g11099	1	2	0	275	32	184	0.16	0.19	0	18.14	3.03	16.46	1.48368e-10	4.38474	up	--	--	--	--	--	--	--	--	--	Dehydrin	--	--
PB_c0_g11107	5	3	7	81	39	85	0.43	0.34	0.47	5.48	3.74	7.75	2.90665e-07	2.92172	up	Cc10_g04070	bZIP	http://bioinfo.bti.cornell.edu/cgi-bin/itak/db_gene_seq.cgi?trans_ID=Cc10_g04070	--	--	Molecular Function: sequence-specific DNA binding transcription factor activity (GO:0003700);; Biological Process: regulation of transcription, DNA-templated (GO:0006355);; Biological Process: response to water deprivation (GO:0009414);; Biological Process: response to salt stress (GO:0009651);; Biological Process: abscisic acid-activated signaling pathway (GO:0009738);; Molecular Function: seque…	K14432|3.78097e-31|vvi:100232889|GRIP55; ripening-related bZIP protein-like; K14432 ABA responsive element binding factor (A)	--	--	--	ABSCISIC ACID-INSENSITIVE 5-like protein 5 OS=Arabidopsis thaliana GN=ABF2 PE=1 SV=1	unnamed protein product [Coffea canephora]
PB_c0_g1111	122	119	225	6215	634	3224	2.75	2.82	4.05	109.16	15.79	77.68	7.44691e-08	3.24388	up	--	--	--	[E]	Amino acid transport and metabolism	Molecular Function: asparagine synthase (glutamine-hydrolyzing) activity (GO:0004066);; Cellular Component: cytosol (GO:0005829);; Biological Process: asparagine biosynthetic process (GO:0006529);; Biological Process: glutamine metabolic process (GO:0006541);; Biological Process: cellular amino acid catabolic process (GO:0009063);; Biological Process: response to absence of light (GO:0009646);; M…	K01953|0|vvi:100241610|asparagine synthetase [glutamine-hydrolyzing]-like; K01953 asparagine synthase (glutamine-hydrolysing) [EC:6.3.5.4] (A)	[E]	Amino acid transport and metabolism	Asparagine synthase;; Glutamine amidotransferase domain;; Glutamine amidotransferase domain;; Aluminium induced protein	Asparagine synthetase [glutamine-hydrolyzing] OS=Triphysaria versicolor GN=AS PE=2 SV=3	PREDICTED: asparagine synthetase [glutamine-hydrolyzing]-like [Nicotiana sylvestris]
PB_c0_g11110	917	873	670	362	367	189	80.22	79.19	45.55	24.67	35.12	17.44	2.17869e-06	-1.5105	down	--	--	--	--	--	Molecular Function: oxidoreductase activity (GO:0016491);;	--	--	--	Trypsin and protease inhibitor	Sporamin B OS=Ipomoea batatas PE=2 SV=1	RecName: Full=Sporamin B; AltName: Full=Clone PIM0535; Flags: Precursor [Ipomoea batatas]
PB_c0_g11124	320	294	168	1297	302	783	27.93	26.58	11.39	87.96	28.85	71.98	0.00750287	1.25622	up	GSBRNA2T00144257001	GeBP	http://bioinfo.bti.cornell.edu/cgi-bin/itak/db_gene_seq.cgi?trans_ID=GSBRNA2T00144257001	--	--	Cellular Component: cytosol (GO:0005829);; Molecular Function: zinc ion binding (GO:0008270);; Biological Process: RNA modification (GO:0009451);; Molecular Function: guanosine deaminase activity (GO:0047974);;	--	[F]	Nucleotide transport and metabolism	Cytidine and deoxycytidylate deaminase zinc-binding region;; MafB19-like deaminase	Guanine deaminase OS=Bacillus subtilis (strain 168) GN=guaD PE=1 SV=1	APOBEC/CMP deaminase, zinc-binding [Cynara cardunculus var. scolymus]
PB_c0_g11137	3900	3179	2435	9607	5024	8013	72.59	62.17	36.45	140.4	104.03	160.74	2.02483e-06	1.04791	up	evm_27.model.AmTr_v1.0_scaffold00002.536	GNAT	http://bioinfo.bti.cornell.edu/cgi-bin/itak/db_gene_seq.cgi?trans_ID=evm_27.model.AmTr_v1.0_scaffold00002.536	[BK]	--	--	--	[K]	Transcription	Bromodomain extra-terminal - transcription regulation;; Bromodomain	Transcription factor GTE8 OS=Arabidopsis thaliana GN=GTE8 PE=2 SV=2	PREDICTED: transcription factor GTE8-like [Nicotiana tomentosiformis]
PB_c0_g11163	61	49	49	360	102	228	5.47	4.54	3.42	25.12	9.99	21.56	0.00011204	1.70783	up	--	--	--	--	--	--	--	--	--	--	--	--	--
PB_c0_g1117	255	306	241	1375	478	1213	5.7	7.18	4.32	24.09	11.87	29.15	3.24526e-05	1.60148	up	PDK_30s986861g004	IWS1	http://bioinfo.bti.cornell.edu/cgi-bin/itak/db_gene_seq.cgi?trans_ID=PDK_30s986861g004	[M]	Cell wall/membrane/envelope biogenesis	Cellular Component: membrane (GO:0016020);; Molecular Function: transferase activity, transferring glycosyl groups (GO:0016757);; Biological Process: cellular metabolic process (GO:0044237);; Biological Process: primary metabolic process (GO:0044238);; Biological Process: single-organism metabolic process (GO:0044710);; Biological Process: single-organism cellular process (GO:0044763);; Biologica…	--	--	--	Cellulose synthase	Cellulose synthase-like protein E1 OS=Arabidopsis thaliana GN=CSLE1 PE=2 SV=1	PREDICTED: cellulose synthase-like protein E1 isoform X2 [Nicotiana tomentosiformis]
PB_c0_g11177	833	1733	838	728	272	151	73.76	158.87	57.64	50.13	26.32	14.13	0.00248455	-1.60955	down	--	--	--	--	--	--	--	--	--	Trypsin and protease inhibitor	Sporamin B OS=Ipomoea batatas PE=2 SV=1	RecName: Full=Sporamin B; AltName: Full=Clone PIM0535; Flags: Precursor [Ipomoea batatas]
PB_c0_g11182	1025	917	929	6332	1366	3940	18.94	17.82	13.82	91.79	28.09	78.4	0.000485261	1.58904	up	--	--	--	[TK]	--	Molecular Function: GTP diphosphokinase activity (GO:0008728);; Molecular Function: guanosine-3',5'-bis(diphosphate) 3'-diphosphatase activity (GO:0008893);; Cellular Component: chloroplast (GO:0009507);; Biological Process: guanosine tetraphosphate metabolic process (GO:0015969);; Biological Process: response to starvation (GO:0042594);;	--	[T]	Signal transduction mechanisms	Region found in RelA / SpoT proteins;; HD domain;; HD domain;; HD domain	Probable GTP diphosphokinase RSH3, chloroplastic OS=Arabidopsis thaliana GN=RSH3 PE=2 SV=1	RelA/SpoT-like protein [Ipomoea nil]
PB_c0_g11198	654	330	395	35707	4555	21181	56.8	29.68	26.69	2410.89	432.12	1939.53	6.54204e-17	4.40251	up	--	--	--	--	--	--	--	--	--	Dehydrin	--	--
PB_c0_g11202	956	735	610	282	478	227	85.46	68.05	42.34	19.63	46.72	21.47	0.00458641	-1.22285	down	--	--	--	--	--	Biological Process: nucleobase-containing compound metabolic process (GO:0006139);; Biological Process: phosphate-containing compound metabolic process (GO:0006796);; Cellular Component: nucleoid (GO:0009295);; Cellular Component: chloroplast thylakoid (GO:0009534);; Biological Process: plastid organization (GO:0009657);; Cellular Component: integral component of membrane (GO:0016021);; Biologica…	--	--	--	CAAD domains of cyanobacterial aminoacyl-tRNA synthetase	Protein CURVATURE THYLAKOID 1B, chloroplastic OS=Arabidopsis thaliana GN=CURT1B PE=1 SV=2	PREDICTED: protein CURVATURE THYLAKOID 1B, chloroplastic isoform X1 [Pyrus x bretschneideri]
PB_c0_g11214	284	361	155	54	29	73	23.96	31.51	10.16	3.57	2.68	6.56	2.03688e-07	-2.26727	down	Lus10003822	LIM	http://bioinfo.bti.cornell.edu/cgi-bin/itak/db_gene_seq.cgi?trans_ID=Lus10003822	--	--	Cellular Component: extracellular region (GO:0005576);; Cellular Component: cell wall (GO:0005618);; Biological Process: plant-type cell wall organization (GO:0009664);; Cellular Component: membrane (GO:0016020);;	--	--	--	Pollen allergen;; Lytic transglycolase	Expansin-A2 OS=Oryza sativa subsp. japonica GN=EXPA2 PE=2 SV=2	alpha-expansin [Ipomoea nil]
PB_c0_g11215	108	130	127	10	17	26	9.64	12	8.75	0.73	1.65	2.43	4.78981e-07	-2.54862	down	mrna02686.1	C2C2->C2C2-GATA	http://bioinfo.bti.cornell.edu/cgi-bin/itak/db_gene_seq.cgi?trans_ID=mrna02686.1	[E]	Amino acid transport and metabolism	Molecular Function: glycine dehydrogenase (decarboxylating) activity (GO:0004375);; Cellular Component: mitochondrion (GO:0005739);; Cellular Component: cytosol (GO:0005829);; Cellular Component: glycine cleavage complex (GO:0005960);; Molecular Function: glycine binding (GO:0016594);; Biological Process: glycine decarboxylation via glycine cleavage system (GO:0019464);; Biological Process: oxida…	K00281|2.9886e-113|rcu:RCOM_0797460|glycine dehydrogenase, putative (EC:1.3.1.74); K00281 glycine dehydrogenase [EC:1.4.4.2] (A)	[E]	Amino acid transport and metabolism	Glycine cleavage system P-protein	Glycine dehydrogenase (decarboxylating), mitochondrial OS=Solanum tuberosum GN=GDCSP PE=2 SV=1	glycine dehydrogenase (decarboxylating), mitochondrial [Solanum tuberosum]
PB_c0_g11220	501	565	682	186	274	149	43.05	50.28	45.55	12.44	25.71	13.49	0.000346623	-1.55416	down	CA12g19040	GNAT	http://bioinfo.bti.cornell.edu/cgi-bin/itak/db_gene_seq.cgi?trans_ID=CA12g19040	[M]	Cell wall/membrane/envelope biogenesis	Molecular Function: glutamine-fructose-6-phosphate transaminase (isomerizing) activity (GO:0004360);; Biological Process: fructose 6-phosphate metabolic process (GO:0006002);; Biological Process: UDP-N-acetylglucosamine metabolic process (GO:0006047);; Biological Process: protein N-linked glycosylation (GO:0006487);; Molecular Function: isomerase activity (GO:0016853);; Molecular Function: carboh…	--	--	--	--	3-hexulose-6-phosphate isomerase OS=Mycobacterium gastri GN=rmpB PE=2 SV=1	PREDICTED: uncharacterized protein LOC104091917 [Nicotiana tomentosiformis]
PB_c0_g11223	1262	1176	552	636	433	316	117.73	113.62	39.92	46.18	44.19	31.06	0.000228411	-1.20925	down	--	--	--	--	--	--	--	--	--	--	--	--	--
PB_c0_g11231	1152	873	805	508	584	313	99.78	78.39	54.25	34.25	55.34	28.62	0.00128102	-1.10182	down	--	--	--	--	--	Cellular Component: integral component of membrane (GO:0016021);;	--	--	--	CAAD domains of cyanobacterial aminoacyl-tRNA synthetase	Protein CURVATURE THYLAKOID 1D, chloroplastic OS=Arabidopsis thaliana GN=CURT1D PE=1 SV=1	PREDICTED: protein CURVATURE THYLAKOID 1D, chloroplastic [Nicotiana sylvestris]
PB_c0_g1124	340	308	246	1310	490	1221	3.02	2.88	1.77	9.14	4.85	11.71	6.38748e-05	1.46584	up	Bv5_101120_supk.t1	AP2/ERF->AP2/ERF-ERF	http://bioinfo.bti.cornell.edu/cgi-bin/itak/db_gene_seq.cgi?trans_ID=Bv5_101120_supk.t1	[GEPR]	--	Molecular Function: myo-inositol:hydrogen symporter activity (GO:0005366);; Cellular Component: plant-type vacuole membrane (GO:0009705);; Biological Process: myo-inositol transport (GO:0015798);; Biological Process: proton transport (GO:0015992);; Cellular Component: integral component of membrane (GO:0016021);; Biological Process: transmembrane transport (GO:0055085);;	K08150|6.17804e-109|vvi:100268023|inositol transporter 1; K08150 MFS transporter, SP family, solute carrier family 2 (myo-inositol transporter), member 13 (A)	[R]	General function prediction only	Sugar (and other) transporter;; Major Facilitator Superfamily;; Sugar (and other) transporter;; Major Facilitator Superfamily	Inositol transporter 1 OS=Arabidopsis thaliana GN=INT1 PE=1 SV=1	PREDICTED: inositol transporter 1 [Solanum tuberosum]
PB_c0_g11241	903	1628	735	3683	2118	3660	81.4	151.95	51.42	258.1	208.44	347.66	0.00036662	1.29393	up	PITA_000016307-RA	TRAF	http://bioinfo.bti.cornell.edu/cgi-bin/itak/db_gene_seq.cgi?trans_ID=PITA_000016307-RA	[O]	Posttranslational modification, protein turnover, chaperones	Cellular Component: nucleus (GO:0005634);; Cellular Component: chloroplast stroma (GO:0009570);; Cellular Component: integral component of membrane (GO:0016021);;	--	[O]	Posttranslational modification, protein turnover, chaperones	DnaJ domain	Chaperone protein dnaJ 8, chloroplastic OS=Arabidopsis thaliana GN=ATJ8 PE=2 SV=1	JA-domain [Ipomoea batatas]
PB_c0_g11285	4612	7256	3463	14778	7952	13249	431.1	701.95	250.76	1074.11	811.37	1304.38	0.00195578	1.01306	up	GSMUA_Achr10P17130_001	bHLH	http://bioinfo.bti.cornell.edu/cgi-bin/itak/db_gene_seq.cgi?trans_ID=GSMUA_Achr10P17130_001	[O]	Posttranslational modification, protein turnover, chaperones	--	--	[O]	Posttranslational modification, protein turnover, chaperones	DnaJ domain	Chaperone protein dnaJ 11, chloroplastic OS=Arabidopsis thaliana GN=ATJ11 PE=1 SV=2	PREDICTED: chaperone protein dnaJ 11, chloroplastic-like [Nicotiana tomentosiformis]
PB_c0_g11286	131	175	89	1126	233	707	12.45	17.21	6.55	83.21	24.17	70.76	0.000107376	1.91083	up	--	--	--	--	--	Cellular Component: cell (GO:0005623);; Biological Process: tryptophan catabolic process (GO:0006569);; Biological Process: amino acid transport (GO:0006865);; Biological Process: response to oxidative stress (GO:0006979);; Biological Process: response to wounding (GO:0009611);; Biological Process: indoleacetic acid biosynthetic process (GO:0009684);; Biological Process: response to nitrate (GO:0…	--	--	--	PLAC8 family	Protein PLANT CADMIUM RESISTANCE 8 OS=Arabidopsis thaliana GN=PCR8 PE=1 SV=2	PREDICTED: protein PLANT CADMIUM RESISTANCE 8-like [Nicotiana tomentosiformis]
PB_c0_g11290	165	235	149	1101	396	747	15.55	22.92	10.88	80.69	40.73	74.15	1.27447e-06	1.70392	up	--	--	--	--	--	--	--	--	--	--	--	unnamed protein product [Coffea canephora]
PB_c0_g11293	4907	3886	2867	2084	1973	1631	92.46	77	43.42	30.71	41.35	33.08	2.56279e-08	-1.15276	down	--	--	--	--	--	Molecular Function: nucleotide binding (GO:0000166);; Molecular Function: zinc ion binding (GO:0008270);;	--	--	--	von Willebrand factor type A domain;; von Willebrand factor type A domain;; von Willebrand factor type A domain;; VWA domain containing CoxE-like protein;; RING-like zinc finger;; Ring finger domain;; Zinc finger, C3HC4 type (RING finger);; Zinc finger, C3HC4 type (RING finger);; Anaphase-promoting complex subunit 11 RING-H2 finger;; VWA / Hh protein intein-like	--	PREDICTED: uncharacterized protein LOC104119450 isoform X2 [Nicotiana tomentosiformis]
PB_c0_g11294	2080	3704	2398	9859	6211	8845	191.67	353.25	171.28	706.4	624.75	858.63	7.9255e-06	1.35718	up	--	--	--	--	--	--	--	[BK]	--	Divergent CRAL/TRIO domain	Rho GTPase-activating protein 1 OS=Homo sapiens GN=ARHGAP1 PE=1 SV=1	Sec14 like protein [Nicotiana tabacum]
PB_c0_g11302	439	513	499	2372	601	1956	43.37	52.36	38.05	181.82	64.65	202.9	0.00400973	1.36506	up	--	--	--	--	--	--	--	--	--	--	--	PREDICTED: uncharacterized protein LOC101245530 isoform X2 [Solanum lycopersicum]
PB_c0_g11318	2320	1407	1006	151	102	276	218.2	136.95	73.28	11.04	10.47	27.34	1.12967e-11	-2.95614	down	--	--	--	--	--	--	--	--	--	--	--	PREDICTED: uncharacterized protein LOC107023249 isoform X2 [Solanum pennellii]
PB_c0_g11319	438	299	385	193	176	119	38.86	27.5	26.56	13.34	17.07	11.2	6.1623e-05	-1.32545	down	--	--	--	[J]	Translation, ribosomal structure and biogenesis	Molecular Function: RNA binding (GO:0003723);; Molecular Function: structural constituent of ribosome (GO:0003735);; Cellular Component: ribosome (GO:0005840);; Biological Process: rRNA processing (GO:0006364);; Biological Process: translation (GO:0006412);; Cellular Component: chloroplast stroma (GO:0009570);; Biological Process: chloroplast relocation (GO:0009902);; Biological Process: thylakoi…	K02946|9.47253e-70|rcu:RCOM_0521090|30S ribosomal protein S10, putative; K02946 small subunit ribosomal protein S10 (A)	[J]	Translation, ribosomal structure and biogenesis	Ribosomal protein S10p/S20e	30S ribosomal protein S10, chloroplastic OS=Mesembryanthemum crystallinum GN=RPS10 PE=2 SV=1	PREDICTED: 30S ribosomal protein S10, chloroplastic [Sesamum indicum]
PB_c0_g11341	8429	11470	9589	27225	23270	23202	804.66	1132.77	708.47	2020.52	2423.55	2331.73	3.66094e-06	1.10867	up	--	--	--	--	--	--	--	--	--	--	--	PREDICTED: uncharacterized protein LOC103336889 [Prunus mume]
PB_c0_g11358	280	415	171	64	63	79	25.21	38.66	11.95	4.5	6.21	7.56	9.81923e-08	-2.03841	down	Lus10003822	LIM	http://bioinfo.bti.cornell.edu/cgi-bin/itak/db_gene_seq.cgi?trans_ID=Lus10003822	--	--	Cellular Component: extracellular region (GO:0005576);; Cellular Component: cell wall (GO:0005618);; Biological Process: plant-type cell wall organization (GO:0009664);; Cellular Component: membrane (GO:0016020);;	--	--	--	Lytic transglycolase;; Pollen allergen	Expansin-A4 OS=Oryza sativa subsp. japonica GN=EXPA4 PE=2 SV=1	alpha-expansin [Ipomoea nil]
PB_c0_g1136	1240	636	515	584	216	268	27.43	14.79	9.16	10.13	5.33	6.38	0.0019105	-1.2745	down	Sme2.5_00580.1_g00006.1	C2C2->C2C2-CO-like	http://bioinfo.bti.cornell.edu/cgi-bin/itak/db_gene_seq.cgi?trans_ID=Sme2.5_00580.1_g00006.1	[RTKL]	--	Molecular Function: protein serine/threonine kinase activity (GO:0004674);; Molecular Function: ATP binding (GO:0005524);; Biological Process: protein phosphorylation (GO:0006468);; Cellular Component: integral component of membrane (GO:0016021);; Molecular Function: 2-alkenal reductase [NAD(P)] activity (GO:0032440);; Biological Process: oxidation-reduction process (GO:0055114);;	--	--	--	Protein kinase domain;; Protein tyrosine kinase;; Leucine rich repeat N-terminal domain;; Leucine Rich repeats (2 copies);; Leucine rich repeat	Protein NSP-INTERACTING KINASE 1 OS=Arabidopsis thaliana GN=NIK1 PE=1 SV=1	PREDICTED: protein NSP-INTERACTING KINASE 1-like isoform X2 [Sesamum indicum]
PB_c0_g11381	813	915	843	2926	1973	3441	14.85	17.57	12.4	41.93	40.1	67.7	5.61695e-07	1.45682	up	Cc06_g06600	HB->HB-BELL	http://bioinfo.bti.cornell.edu/cgi-bin/itak/db_gene_seq.cgi?trans_ID=Cc06_g06600	--	--	Molecular Function: DNA binding (GO:0003677);; Cellular Component: nucleus (GO:0005634);; Biological Process: regulation of transcription, DNA-templated (GO:0006355);; Biological Process: response to stress (GO:0006950);; Biological Process: response to organic substance (GO:0010033);; Biological Process: single-organism cellular process (GO:0044763);; Biological Process: cellular response to sti…	--	[K]	Transcription	Associated with HOX;; Homeobox KN domain;; Homeobox domain	BEL1-like homeodomain protein 1 OS=Arabidopsis thaliana GN=BLH1 PE=1 SV=1	PREDICTED: BEL1-like homeodomain protein 1 [Sesamum indicum]
PB_c0_g11383	432	806	726	277	186	70	42.78	82.39	55.44	21.34	20.14	7.33	0.000233426	-1.88755	down	--	--	--	--	--	--	--	--	--	Trypsin and protease inhibitor	Sporamin B OS=Ipomoea batatas PE=2 SV=1	RecName: Full=Sporamin B; AltName: Full=Clone PIM0535; Flags: Precursor [Ipomoea batatas]
PB_c0_g11407	2322	1000	422	566	404	273	235.82	104.97	33.13	44.65	44.71	29.16	0.00559884	-1.48771	down	--	--	--	--	--	--	--	--	--	--	--	--	--
PB_c0_g11412	1002	572	218	156	187	105	104.91	61.84	17.61	12.68	21.3	11.62	0.00039635	-1.8194	down	--	--	--	--	--	--	--	--	--	--	--	--	--
PB_c0_g11415	951	1429	1271	12832	5261	11856	94.69	147	97.72	992.1	570.53	1240.42	4.80465e-13	2.62229	up	--	--	--	--	--	--	--	[O]	Posttranslational modification, protein turnover, chaperones	Ring finger domain;; Zinc finger, C3HC4 type (RING finger)	Probable E3 ubiquitin-protein ligase XERICO OS=Arabidopsis thaliana GN=XERICO PE=1 SV=1	PREDICTED: probable E3 ubiquitin-protein ligase XERICO [Sesamum indicum]
PB_c0_g11416	1943	2331	1238	8680	2862	7865	190.83	236.74	93.95	662.36	306.38	812.29	0.00018146	1.51116	up	--	--	--	--	--	--	--	--	--	--	--	--	--
PB_c0_g11426	1982	1930	1981	13597	4443	8712	36.12	37	29	194.9	90.02	171.51	8.00395e-08	1.82289	up	evm.model.scaffold5494.1	C2C2->C2C2-YABBY	http://bioinfo.bti.cornell.edu/cgi-bin/itak/db_gene_seq.cgi?trans_ID=evm.model.scaffold5494.1	[I]	Lipid transport and metabolism	Molecular Function: phospholipase D activity (GO:0004630);; Molecular Function: calcium ion binding (GO:0005509);; Cellular Component: vacuole (GO:0005773);; Cellular Component: endoplasmic reticulum (GO:0005783);; Cellular Component: plasma membrane (GO:0005886);; Cellular Component: plastid (GO:0009536);; Biological Process: lipid catabolic process (GO:0016042);; Biological Process: phosphatidy…	K01115|0|rcu:RCOM_0899520|phopholipase d alpha, putative (EC:3.1.4.4); K01115 phospholipase D1/2 [EC:3.1.4.4] (A)	[I]	Lipid transport and metabolism	Phospholipase D C terminal;; Phospholipase D Active site motif;; C2 domain;; PLD-like domain	Phospholipase D alpha 1 OS=Ricinus communis GN=PLD1 PE=1 SV=1	PREDICTED: phospholipase D alpha 1-like [Nicotiana sylvestris]
PB_c0_g11455	450	428	353	2522	644	1721	45.53	44.73	27.55	198.07	70.93	182.88	0.000106327	1.613	up	--	--	--	--	--	Molecular Function: calcium ion binding (GO:0005509);; Cellular Component: vacuole (GO:0005773);; Biological Process: actin filament-based movement (GO:0030048);; Biological Process: Golgi localization (GO:0051645);; Biological Process: mitochondrion localization (GO:0051646);; Biological Process: peroxisome localization (GO:0060151);;	K06268|1.33414e-103|rcu:RCOM_0901930|calcineurin B subunit, putative; K06268 serine/threonine-protein phosphatase 2B regulatory subunit (A)	[T]	Signal transduction mechanisms	EF-hand domain pair;; EF hand;; EF-hand domain;; EF hand	Calcineurin subunit B OS=Naegleria gruberi GN=CNB1 PE=3 SV=1	PREDICTED: calcineurin subunit B [Nicotiana tomentosiformis]
PB_c0_g1148	3754	3921	3100	70165	7591	45894	85.15	93.42	56.48	1248.3	191.36	1119.73	9.92357e-07	2.72921	up	--	--	--	[E]	Amino acid transport and metabolism	Molecular Function: asparagine synthase (glutamine-hydrolyzing) activity (GO:0004066);; Cellular Component: cytosol (GO:0005829);; Biological Process: asparagine biosynthetic process (GO:0006529);; Biological Process: glutamine metabolic process (GO:0006541);; Biological Process: cellular amino acid catabolic process (GO:0009063);; Biological Process: response to absence of light (GO:0009646);; M…	K01953|0|vvi:100241610|asparagine synthetase [glutamine-hydrolyzing]-like; K01953 asparagine synthase (glutamine-hydrolysing) [EC:6.3.5.4] (A)	[E]	Amino acid transport and metabolism	Asparagine synthase;; Glutamine amidotransferase domain;; Glutamine amidotransferase domain;; Aluminium induced protein	Asparagine synthetase [glutamine-hydrolyzing] OS=Triphysaria versicolor GN=AS PE=2 SV=3	PREDICTED: asparagine synthetase [glutamine-hydrolyzing]-like [Nicotiana sylvestris]
PB_c0_g11488	996	1044	610	5296	1229	3470	106.93	115.69	50.39	441.46	143.54	390.87	0.00050272	1.54339	up	--	--	--	--	--	Cellular Component: intrinsic component of membrane (GO:0031224);; Biological Process: single-organism process (GO:0044699);; Biological Process: cell wall organization or biogenesis (GO:0071554);; Biological Process: cellular component organization or biogenesis (GO:0071840);;	--	--	--	Probable lipid transfer;; Protease inhibitor/seed storage/LTP family	Protein YLS3 OS=Arabidopsis thaliana GN=YLS3 PE=2 SV=1	PREDICTED: protein YLS3 [Solanum lycopersicum]
PB_c0_g11496	1473	1850	942	4603	1927	4055	157.02	203.57	77.29	380.98	223.5	453.6	0.0023648	1.07359	up	Thecc1EG033791t1	AP2/ERF->AP2/ERF-ERF	http://bioinfo.bti.cornell.edu/cgi-bin/itak/db_gene_seq.cgi?trans_ID=Thecc1EG033791t1	--	--	Molecular Function: DNA binding (GO:0003677);; Molecular Function: sequence-specific DNA binding transcription factor activity (GO:0003700);; Cellular Component: nucleus (GO:0005634);; Biological Process: regulation of transcription, DNA-templated (GO:0006355);;	--	--	--	AP2 domain	Ethylene-responsive transcription factor ERF010 OS=Arabidopsis thaliana GN=ERF010 PE=2 SV=1	AP2/ERF domain-containing transcription factor [Theobroma cacao]
PB_c0_g11502	1270	707	283	6356	1388	3150	127.28	73.23	21.91	494.73	151.54	331.74	0.00111688	1.79106	up	--	--	--	--	--	Biological Process: response to stimulus (GO:0050896);;	--	--	--	Dehydrin	Phosphoprotein ECPP44 OS=Daucus carota GN=ECPP44 PE=1 SV=1	dehydrin [Coffea canephora]
PB_c0_g11508	214	388	357	1945	874	1177	23.54	44.03	30.18	166.06	104.52	135.73	9.97069e-06	1.67928	up	--	--	--	--	--	Cellular Component: membrane (GO:0016020);;	--	--	--	Probable lipid transfer;; Protease inhibitor/seed storage/LTP family	Non-specific lipid transfer protein GPI-anchored 1 OS=Arabidopsis thaliana GN=LTPG1 PE=1 SV=1	PREDICTED: non-specific lipid transfer protein GPI-anchored 1 [Nicotiana tomentosiformis]
PB_c0_g11529	571	542	740	2016	1489	1221	67.45	65.94	66.9	184.67	190.85	150.86	0.00106467	1.06916	up	mrna30742.1	Others	http://bioinfo.bti.cornell.edu/cgi-bin/itak/db_gene_seq.cgi?trans_ID=mrna30742.1	--	--	Molecular Function: calcium ion binding (GO:0005509);; Biological Process: trichome branching (GO:0010091);; Biological Process: hydrogen peroxide catabolic process (GO:0042744);;	--	[ZD]	--	EF-hand domain pair	Calcium-binding protein KIC OS=Arabidopsis thaliana GN=KIC PE=1 SV=2	PREDICTED: calcium-binding protein KIC [Nicotiana tomentosiformis]
PB_c0_g11532	1963	2165	1745	1060	1172	542	234.45	266.16	159.36	98.19	151.87	67.74	0.00134653	-1.1772	down	MDP0000319772	MYB->MYB-related	http://bioinfo.bti.cornell.edu/cgi-bin/itak/db_gene_seq.cgi?trans_ID=MDP0000319772	--	--	Biological Process: pentose-phosphate shunt (GO:0006098);; Cellular Component: photosystem I (GO:0009522);; Cellular Component: chloroplast thylakoid membrane (GO:0009535);; Biological Process: photosynthetic electron transport in photosystem I (GO:0009773);; Biological Process: cysteine biosynthetic process (GO:0019344);; Biological Process: regulation of protein dephosphorylation (GO:0035304);;	--	--	--	Photosystem I reaction centre subunit N (PSAN or PSI-N)	Photosystem I reaction center subunit N, chloroplastic OS=Arabidopsis thaliana GN=PSAN PE=1 SV=2	PREDICTED: photosystem I reaction center subunit N, chloroplastic-like [Populus euphratica]
PB_c0_g11561	1668	1982	1595	6342	3682	5072	179.54	220.2	132.11	529.92	431.08	572.74	2.537e-11	1.30027	up	LOC_Os09g23650.1	Tify	http://bioinfo.bti.cornell.edu/cgi-bin/itak/db_gene_seq.cgi?trans_ID=LOC_Os09g23650.1	[OC]	--	Biological Process: sulfate assimilation (GO:0000103);; Molecular Function: protein disulfide isomerase activity (GO:0003756);; Cellular Component: cytosol (GO:0005829);; Cellular Component: plasma membrane (GO:0005886);; Biological Process: protein folding (GO:0006457);; Biological Process: phosphatidylinositol biosynthetic process (GO:0006661);; Biological Process: glycerol ether metabolic proc…	K03671|4.9457e-53|rcu:RCOM_0906500|Thioredoxin H-type, putative; K03671 thioredoxin 1 (A)	[O]	Posttranslational modification, protein turnover, chaperones	Thioredoxin	Thioredoxin-like protein CXXS1 OS=Arabidopsis thaliana GN=CXXS1 PE=2 SV=2	PREDICTED: thioredoxin-like protein CXXS1 [Nicotiana sylvestris]
PB_c0_g11569	234	171	98	1810	645	1266	31.03	23.28	9.87	185.68	92.48	174.8	2.22249e-12	2.53098	up	--	--	--	[I]	Lipid transport and metabolism	Molecular Function: inositol-3-phosphate synthase activity (GO:0004512);; Molecular Function: ATP binding (GO:0005524);; Biological Process: inositol biosynthetic process (GO:0006021);; Biological Process: phospholipid biosynthetic process (GO:0008654);; Cellular Component: integral component of membrane (GO:0016021);; Molecular Function: ATPase activity, coupled to transmembrane movement of subs…	K01858|6.78404e-74|rcu:RCOM_0197350|myo-inositol-1 phosphate synthase, putative (EC:5.5.1.4); K01858 myo-inositol-1-phosphate synthase [EC:5.5.1.4] (A)	[I]	Lipid transport and metabolism	Myo-inositol-1-phosphate synthase;; Myo-inositol-1-phosphate synthase	Inositol-3-phosphate synthase OS=Sesamum indicum PE=2 SV=1	TPA: low phytic acid1 [Zea mays]
PB_c0_g11571	811	776	275	159	253	216	110.14	108.09	28.4	16.75	37.14	30.5	0.00188742	-1.46525	down	--	--	--	--	--	--	--	--	--	--	--	PREDICTED: uncharacterized protein LOC107013704 [Solanum pennellii]
PB_c0_g11596	109	197	156	1291	600	1252	15.93	29.52	17.21	145.6	94.41	189.48	9.15779e-10	2.36315	up	--	--	--	[O]	Posttranslational modification, protein turnover, chaperones	Molecular Function: catalytic activity (GO:0003824);; Cellular Component: membrane (GO:0016020);; Molecular Function: metal ion binding (GO:0046872);;	--	[O]	Posttranslational modification, protein turnover, chaperones	--	Probable E3 ubiquitin-protein ligase XERICO OS=Arabidopsis thaliana GN=XERICO PE=1 SV=1	unnamed protein product [Vitis vinifera]
PB_c0_g116	623	348	183	210	155	108	64.35	37.09	14.63	16.83	17.48	11.78	0.00342667	-1.29964	down	--	--	--	--	--	--	--	--	--	--	--	--	--
PB_c0_g11606	3	1	7	197	16	126	0.53	0.25	0.85	23.93	2.81	20.53	0.000147055	2.83867	up	--	--	--	--	--	--	--	--	--	Dehydrin	--	--
PB_c0_g11617	380	315	226	119	184	79	62.6	52.97	27.86	15.17	32.49	13.53	0.00509072	-1.26203	down	--	--	--	--	--	Cellular Component: photosystem II (GO:0009523);; Cellular Component: chloroplast thylakoid membrane (GO:0009535);; Biological Process: photosynthesis (GO:0015979);; Cellular Component: integral component of membrane (GO:0016021);; Biological Process: transmembrane transport (GO:0055085);;	--	--	--	--	--	PREDICTED: uncharacterized protein LOC102601302 [Solanum tuberosum]
PB_c0_g11621	12435	20721	17257	47055	41677	37143	2318.22	3925.49	2383.73	6751.05	8293.8	7105.61	0.000670046	1.07924	up	--	--	--	--	--	--	--	--	--	Late embryogenesis abundant protein	Protein SENESCENCE-ASSOCIATED GENE 21, mitochondrial OS=Arabidopsis thaliana GN=SAG21 PE=2 SV=1	PREDICTED: late embryogenesis abundant protein Lea5 [Nicotiana tomentosiformis]
PB_c0_g11629	2477	2951	1954	9445	4706	5994	527.38	635.2	304.68	1543.04	1062.91	1300.11	2.82749e-09	1.2181	up	--	--	--	--	--	--	--	--	--	--	--	hypothetical protein EUGRSUZ_K01055 [Eucalyptus grandis]
PB_c0_g11632	602	714	407	1776	1112	1434	153.34	182.76	74.7	345.9	297.8	368.37	1.56976e-08	1.13669	up	--	--	--	--	--	--	--	--	--	--	--	hypothetical protein EUGRSUZ_K01055 [Eucalyptus grandis]
PB_c0_g11652	1217	1171	900	7454	1652	5239	22.42	22.68	13.35	107.69	33.85	103.91	0.000120111	1.7168	up	--	--	--	[TK]	--	Molecular Function: GTP diphosphokinase activity (GO:0008728);; Molecular Function: guanosine-3',5'-bis(diphosphate) 3'-diphosphatase activity (GO:0008893);; Cellular Component: chloroplast (GO:0009507);; Biological Process: guanosine tetraphosphate metabolic process (GO:0015969);; Biological Process: response to starvation (GO:0042594);;	--	[T]	Signal transduction mechanisms	HD domain;; Region found in RelA / SpoT proteins;; HD domain	Probable GTP diphosphokinase RSH3, chloroplastic OS=Arabidopsis thaliana GN=RSH3 PE=2 SV=1	RelA/SpoT-like protein [Ipomoea nil]
PB_c0_g11656	635	653	489	1877	977	1411	11.55	12.49	7.16	26.77	19.77	27.63	8.06556e-08	1.04801	up	Niben101Scf03647g01004.1	bZIP	http://bioinfo.bti.cornell.edu/cgi-bin/itak/db_gene_seq.cgi?trans_ID=Niben101Scf03647g01004.1	--	--	--	--	--	--	bZIP transcription factor;; Basic region leucine zipper	bZIP transcription factor 28 OS=Arabidopsis thaliana GN=BZIP28 PE=1 SV=1	PREDICTED: uncharacterized protein LOC104104290 [Nicotiana tomentosiformis]
PB_c0_g11700	2099	2590	1663	6393	4077	5653	38.72	50.2	24.68	92.48	83.62	112.25	6.08771e-09	1.14894	up	Cc06_g06600	HB->HB-BELL	http://bioinfo.bti.cornell.edu/cgi-bin/itak/db_gene_seq.cgi?trans_ID=Cc06_g06600	--	--	Molecular Function: DNA binding (GO:0003677);; Cellular Component: nucleus (GO:0005634);; Biological Process: regulation of transcription, DNA-templated (GO:0006355);; Biological Process: response to stress (GO:0006950);; Biological Process: response to organic substance (GO:0010033);; Biological Process: single-organism cellular process (GO:0044763);; Biological Process: cellular response to sti…	--	[K]	Transcription	Associated with HOX;; Homeobox KN domain;; Homeobox domain	BEL1-like homeodomain protein 1 OS=Arabidopsis thaliana GN=BLH1 PE=1 SV=1	PREDICTED: BEL1-like homeodomain protein 1 [Sesamum indicum]
PB_c0_g11715	450	570	280	2722	629	2272	8.1	10.79	4.06	38.42	12.6	44.03	0.000482174	1.70462	up	MDP0000188563	PHD	http://bioinfo.bti.cornell.edu/cgi-bin/itak/db_gene_seq.cgi?trans_ID=MDP0000188563	[G]	Carbohydrate transport and metabolism	Molecular Function: beta-galactosidase activity (GO:0004565);; Cellular Component: cell wall (GO:0005618);; Biological Process: carbohydrate metabolic process (GO:0005975);;	--	[G]	Carbohydrate transport and metabolism	Glycosyl hydrolases family 35;; Beta-galactosidase;; Glycosyl hydrolases family 35	Beta-galactosidase OS=Malus domestica PE=1 SV=1	PREDICTED: beta-galactosidase-like [Sesamum indicum]
PB_c0_g11721	1008	1262	796	519	522	473	18.82	24.76	11.95	7.6	10.84	9.51	2.46892e-06	-1.13308	down	Niben101Scf06504g01027.1	B3->B3-ARF	http://bioinfo.bti.cornell.edu/cgi-bin/itak/db_gene_seq.cgi?trans_ID=Niben101Scf06504g01027.1	--	--	--	--	--	--	AUX/IAA family;; Auxin response factor;; Auxin response factor	Auxin response factor 9 OS=Arabidopsis thaliana GN=ARF9 PE=1 SV=1	PREDICTED: auxin response factor 9-like isoform X1 [Nicotiana sylvestris]
PB_c0_g11728	171	203	114	5527	1892	2722	3.23	4.02	1.73	81.76	39.68	55.27	6.5146e-36	3.93167	up	--	--	--	--	--	Biological Process: metabolic process (GO:0008152);; Cellular Component: chloroplast (GO:0009507);; Biological Process: response to abscisic acid (GO:0009737);; Molecular Function: galactinol-raffinose galactosyltransferase activity (GO:0047268);; Molecular Function: galactinol-sucrose galactosyltransferase activity (GO:0047274);;	--	--	--	Raffinose synthase or seed imbibition protein Sip1;; Raffinose synthase or seed imbibition protein Sip1	Galactinol--sucrose galactosyltransferase OS=Pisum sativum GN=RFS PE=1 SV=1	PREDICTED: probable galactinol--sucrose galactosyltransferase 5 [Solanum tuberosum]
PB_c0_g11743	882	498	363	419	195	276	16.23	9.63	5.38	6.05	3.99	5.47	0.0023859	-1.08364	down	--	--	--	--	--	Biological Process: cytoskeleton organization (GO:0007010);; Molecular Function: microtubule binding (GO:0008017);;	--	--	--	Microtubule-associated protein 70;; Microtubule-associated protein 70;; Microtubule-associated protein 70	Microtubule-associated protein 70-1 OS=Arabidopsis thaliana GN=MAP70.1 PE=1 SV=1	unnamed protein product [Coffea canephora]
PB_c0_g11775	191	155	123	80	76	49	3.62	3.09	1.88	1.19	1.6	1	3.39601e-05	-1.29574	down	GSVIVT01021128001	B3->B3-ARF	http://bioinfo.bti.cornell.edu/cgi-bin/itak/db_gene_seq.cgi?trans_ID=GSVIVT01021128001	--	--	Molecular Function: DNA binding (GO:0003677);; Cellular Component: nucleus (GO:0005634);; Biological Process: regulation of transcription, DNA-templated (GO:0006355);; Biological Process: pattern specification process (GO:0007389);; Biological Process: anatomical structure morphogenesis (GO:0009653);; Biological Process: auxin-activated signaling pathway (GO:0009734);; Biological Process: flower …	K14486|1.4813e-170|vvi:100245251|auxin response factor 3; K14486 auxin response factor (A)	--	--	B3 DNA binding domain;; Auxin response factor	Auxin response factor 3 OS=Arabidopsis thaliana GN=ARF3 PE=1 SV=2	unnamed protein product [Vitis vinifera]
PB_c0_g11779	3023	2041	1378	1184	1007	1060	57.92	41.09	21.24	17.79	21.45	21.86	3.54462e-05	-1.08085	down	AT4G12020.2	WRKY	http://bioinfo.bti.cornell.edu/cgi-bin/itak/db_gene_seq.cgi?trans_ID=AT4G12020.2	--	--	--	--	--	--	--	Probable WRKY transcription factor 19 OS=Arabidopsis thaliana GN=WRKY19 PE=2 SV=1	PREDICTED: uncharacterized protein LOC104084522 isoform X1 [Nicotiana tomentosiformis]
PB_c0_g11783	1583	1063	1047	343	684	391	29.19	20.61	15.54	4.96	14.03	7.77	0.00231668	-1.35092	down	MDP0000428265	NAC	http://bioinfo.bti.cornell.edu/cgi-bin/itak/db_gene_seq.cgi?trans_ID=MDP0000428265	[J]	Translation, ribosomal structure and biogenesis	Biological Process: maltose metabolic process (GO:0000023);; Molecular Function: translation elongation factor activity (GO:0003746);; Molecular Function: GTPase activity (GO:0003924);; Molecular Function: ATP binding (GO:0005524);; Molecular Function: GTP binding (GO:0005525);; Cellular Component: mitochondrion (GO:0005739);; Biological Process: pentose-phosphate shunt (GO:0006098);; Biological …	K02355|0|rcu:RCOM_1679710|translation elongation factor G, putative; K02355 elongation factor G (A)	[J]	Translation, ribosomal structure and biogenesis	Elongation factor Tu GTP binding domain;; Elongation factor G, domain IV;; Elongation factor G C-terminus;; Elongation Factor G, domain II	Elongation factor G-2, chloroplastic OS=Glycine max GN=fusA2 PE=3 SV=1	PREDICTED: elongation factor G-2, chloroplastic [Citrus sinensis]
PB_c0_g1181	42	30	17	295	117	166	0.96	0.72	0.31	5.27	2.96	4.06	5.53484e-09	2.31355	up	PITA_000065903-RA	LOB	http://bioinfo.bti.cornell.edu/cgi-bin/itak/db_gene_seq.cgi?trans_ID=PITA_000065903-RA	[Q]	Secondary metabolites biosynthesis, transport and catabolism	--	K09840|6.2131e-118|vvi:100244362|9-cis-epoxycarotenoid dioxygenase NCED6, chloroplastic; K09840 9-cis-epoxycarotenoid dioxygenase [EC:1.13.11.51] (A)	[Q]	Secondary metabolites biosynthesis, transport and catabolism	Retinal pigment epithelial membrane protein;; Retinal pigment epithelial membrane protein;; Retinal pigment epithelial membrane protein;; Retinal pigment epithelial membrane protein	9-cis-epoxycarotenoid dioxygenase NCED1, chloroplastic OS=Phaseolus vulgaris GN=NCED1 PE=2 SV=1	hypothetical protein GLYMA_05G140900 [Glycine max]
PB_c0_g1183	4516	3534	2992	1440	2479	1214	40.47	33.35	21.68	10.13	24.77	11.75	0.00753399	-1.12183	down	EMT22185	SNF2	http://bioinfo.bti.cornell.edu/cgi-bin/itak/db_gene_seq.cgi?trans_ID=EMT22185	[V]	Defense mechanisms	Molecular Function: ATP binding (GO:0005524);; Cellular Component: integral component of membrane (GO:0016021);; Molecular Function: 2-alkenal reductase [NAD(P)] activity (GO:0032440);; Molecular Function: ATPase activity, coupled to transmembrane movement of substances (GO:0042626);; Biological Process: transmembrane transport (GO:0055085);; Biological Process: oxidation-reduction process (GO:00…	--	[Q]	Secondary metabolites biosynthesis, transport and catabolism	ABC transporter transmembrane region;; ABC transporter;; RecF/RecN/SMC N terminal domain;; 50S ribosome-binding GTPase	ABC transporter C family member 2 OS=Arabidopsis thaliana GN=ABCC2 PE=1 SV=2	PREDICTED: ABC transporter C family member 12-like [Vitis vinifera]
PB_c0_g11843	482	170	275	4129	1235	3121	24.16	8.51	11.04	161.21	69.88	167.49	1.1136e-08	2.65545	up	GRMZM2G396451_T01	C2C2->C2C2-GATA	http://bioinfo.bti.cornell.edu/cgi-bin/itak/db_gene_seq.cgi?trans_ID=GRMZM2G396451_T01	--	--	--	K17609|8.12971e-134|vvi:100262541|probable nucleoredoxin 2; K17609 nucleoredoxin [EC:1.8.1.8] (A)	[R]	General function prediction only	Thioredoxin-like;; C1 domain	Probable nucleoredoxin 2 OS=Oryza sativa subsp. japonica GN=Os01g0794400 PE=2 SV=1	PREDICTED: probable nucleoredoxin 2 isoform X1 [Vitis vinifera]
PB_c0_g11844	1401	1284	1047	5208	1439	2856	27.43	26.42	16.5	79.98	31.33	60.21	0.00814945	1.03043	up	--	--	--	[I]	Lipid transport and metabolism	Molecular Function: 3-hydroxyacyl-CoA dehydrogenase activity (GO:0003857);; Cellular Component: cell wall (GO:0005618);; Cellular Component: nucleolus (GO:0005730);; Biological Process: peroxisome organization (GO:0007031);; Biological Process: fatty acid catabolic process (GO:0009062);; Biological Process: toxin catabolic process (GO:0009407);; Cellular Component: plasmodesma (GO:0009506);; Mole…	K10527|0|vvi:100244762|glyoxysomal fatty acid beta-oxidation multifunctional protein MFP-a; K10527 enoyl-CoA hydratase/3-hydroxyacyl-CoA dehydrogenase [EC:4.2.1.17 1.1.1.35 1.1.1.211] (A)	[I]	Lipid transport and metabolism	3-hydroxyacyl-CoA dehydrogenase, NAD binding domain;; Enoyl-CoA hydratase/isomerase;; Enoyl-CoA hydratase/isomerase;; 3-hydroxyacyl-CoA dehydrogenase, C-terminal domain	Glyoxysomal fatty acid beta-oxidation multifunctional protein MFP-a OS=Cucumis sativus PE=1 SV=1	PREDICTED: glyoxysomal fatty acid beta-oxidation multifunctional protein MFP-a [Nicotiana sylvestris]
PB_c0_g11851	1839	2954	1661	7609	3550	7270	35.74	60.33	25.97	115.99	76.72	152.08	0.000410833	1.25449	up	Bra015108	NAC	http://bioinfo.bti.cornell.edu/cgi-bin/itak/db_gene_seq.cgi?trans_ID=Bra015108	[F]	Nucleotide transport and metabolism	Biological Process: endonucleolytic cleavage involved in rRNA processing (GO:0000478);; Molecular Function: nucleic acid binding (GO:0003676);; Molecular Function: CTP synthase activity (GO:0003883);; Molecular Function: ATP binding (GO:0005524);; Cellular Component: cytosol (GO:0005829);; Biological Process: glutamine metabolic process (GO:0006541);; Molecular Function: zinc ion binding (GO:0008…	K01937|0|vvi:100248481|CTP synthase; K01937 CTP synthase [EC:6.3.4.2] (A)	[F]	Nucleotide transport and metabolism	Glutamine amidotransferase class-I;; Glutamine amidotransferase class-I;; CTP synthase N-terminus;; CTP synthase N-terminus	CTP synthase OS=Dictyostelium discoideum GN=ctps PE=3 SV=1	PREDICTED: CTP synthase-like [Nicotiana tomentosiformis]
PB_c0_g11871	730	457	383	3313	604	2214	14.44	9.5	6.09	51.41	13.29	47.15	0.00321271	1.52931	up	--	--	--	[E]	Amino acid transport and metabolism	Cellular Component: cytoplasm (GO:0005737);; Biological Process: L-phenylalanine catabolic process (GO:0006559);; Biological Process: cinnamic acid biosynthetic process (GO:0009800);; Molecular Function: phenylalanine ammonia-lyase activity (GO:0045548);;	K10775|0|vvi:100241377|phenylalanine ammonia-lyase; K10775 phenylalanine ammonia-lyase [EC:4.3.1.24] (A)	[Q]	Secondary metabolites biosynthesis, transport and catabolism	Aromatic amino acid lyase	Phenylalanine ammonia-lyase OS=Nicotiana tabacum GN=TPA1 PE=2 SV=1	PREDICTED: phenylalanine ammonia-lyase G4-like [Nicotiana tomentosiformis]
PB_c0_g11873	3344	2324	2154	678	1428	783	66.65	48.67	34.51	10.61	31.65	16.81	0.00194258	-1.39144	down	MDP0000428265	NAC	http://bioinfo.bti.cornell.edu/cgi-bin/itak/db_gene_seq.cgi?trans_ID=MDP0000428265	[J]	Translation, ribosomal structure and biogenesis	Biological Process: maltose metabolic process (GO:0000023);; Molecular Function: translation elongation factor activity (GO:0003746);; Molecular Function: GTPase activity (GO:0003924);; Molecular Function: ATP binding (GO:0005524);; Molecular Function: GTP binding (GO:0005525);; Cellular Component: mitochondrion (GO:0005739);; Biological Process: pentose-phosphate shunt (GO:0006098);; Biological …	K02355|0|rcu:RCOM_1679710|translation elongation factor G, putative; K02355 elongation factor G (A)	[J]	Translation, ribosomal structure and biogenesis	Elongation factor Tu GTP binding domain;; Elongation factor G, domain IV;; Elongation Factor G, domain II;; Elongation factor G C-terminus;; Elongation factor Tu domain 2	Elongation factor G-2, chloroplastic OS=Glycine max GN=fusA2 PE=3 SV=1	PREDICTED: elongation factor G-2, chloroplastic [Nicotiana tomentosiformis]
PB_c0_g11891	3164	2300	2173	642	1280	845	61.22	46.75	33.81	9.74	27.55	17.6	0.000636091	-1.43799	down	MDP0000428265	NAC	http://bioinfo.bti.cornell.edu/cgi-bin/itak/db_gene_seq.cgi?trans_ID=MDP0000428265	[J]	Translation, ribosomal structure and biogenesis	Biological Process: maltose metabolic process (GO:0000023);; Molecular Function: translation elongation factor activity (GO:0003746);; Molecular Function: GTPase activity (GO:0003924);; Molecular Function: ATP binding (GO:0005524);; Molecular Function: GTP binding (GO:0005525);; Cellular Component: mitochondrion (GO:0005739);; Biological Process: pentose-phosphate shunt (GO:0006098);; Biological …	K02355|0|rcu:RCOM_1679710|translation elongation factor G, putative; K02355 elongation factor G (A)	[J]	Translation, ribosomal structure and biogenesis	Elongation factor Tu GTP binding domain;; Elongation Factor G, domain II;; Elongation factor Tu domain 2;; Elongation factor G C-terminus;; Elongation factor G, domain IV;; Elongation Factor G, domain II;; Elongation factor G, domain IV	Elongation factor G-2, chloroplastic OS=Glycine max GN=fusA2 PE=3 SV=1	PREDICTED: elongation factor G, chloroplastic [Solanum lycopersicum]
PB_c0_g1193	851	511	481	343	322	224	19.58	12.35	8.88	6.19	8.24	5.56	0.000178398	-1.15356	down	16045992	PHD	http://bioinfo.bti.cornell.edu/cgi-bin/itak/db_gene_seq.cgi?trans_ID=16045992	--	--	Molecular Function: S-adenosylmethionine-dependent methyltransferase activity (GO:0008757);; Cellular Component: integral component of membrane (GO:0016021);; Biological Process: methylation (GO:0032259);;	--	--	--	Putative S-adenosyl-L-methionine-dependent methyltransferase;; Methyltransferase domain;; Methyltransferase domain	Probable methyltransferase PMT7 OS=Arabidopsis thaliana GN=At5g04060 PE=2 SV=1	PREDICTED: probable methyltransferase PMT7 [Nicotiana sylvestris]
PB_c0_g11943	425	373	342	3324	577	2000	8.69	8.02	5.62	53.26	13.11	43.98	0.000180241	1.86398	up	--	--	--	[TK]	--	Molecular Function: GTP diphosphokinase activity (GO:0008728);; Molecular Function: guanosine-3',5'-bis(diphosphate) 3'-diphosphatase activity (GO:0008893);; Cellular Component: chloroplast (GO:0009507);; Biological Process: guanosine tetraphosphate metabolic process (GO:0015969);; Biological Process: response to starvation (GO:0042594);;	--	[T]	Signal transduction mechanisms	Region found in RelA / SpoT proteins;; HD domain	Probable GTP diphosphokinase RSH3, chloroplastic OS=Arabidopsis thaliana GN=RSH3 PE=2 SV=1	RelA/SpoT-like protein [Ipomoea nil]
PB_c0_g11965	1273	1296	1052	7429	2094	4486	25.91	27.72	17.2	118.53	47.37	98.22	1.39275e-05	1.59935	up	MDP0000265619	RWP-RK	http://bioinfo.bti.cornell.edu/cgi-bin/itak/db_gene_seq.cgi?trans_ID=MDP0000265619	[V]	Defense mechanisms	Molecular Function: ATP binding (GO:0005524);; Cellular Component: plasma membrane (GO:0005886);; Biological Process: metabolic process (GO:0008152);; Cellular Component: integral component of membrane (GO:0016021);; Molecular Function: ATPase activity, coupled to transmembrane movement of substances (GO:0042626);; Biological Process: transmembrane transport (GO:0055085);;	--	[Q]	Secondary metabolites biosynthesis, transport and catabolism	ABC transporter;; ABC-2 type transporter	ABC transporter G family member 22 OS=Arabidopsis thaliana GN=ABCG22 PE=1 SV=1	PREDICTED: ABC transporter G family member 22-like [Nicotiana tomentosiformis]
PB_c0_g11978	773	895	1368	376	318	181	15.41	18.76	21.93	5.89	7.06	3.89	1.77569e-05	-1.87081	down	--	--	--	[Q]	Secondary metabolites biosynthesis, transport and catabolism	Molecular Function: copper ion binding (GO:0005507);; Molecular Function: primary amine oxidase activity (GO:0008131);; Biological Process: amine metabolic process (GO:0009308);; Cellular Component: integral component of membrane (GO:0016021);; Molecular Function: quinone binding (GO:0048038);; Biological Process: oxidation-reduction process (GO:0055114);;	--	[Q]	Secondary metabolites biosynthesis, transport and catabolism	Copper amine oxidase, N3 domain;; Copper amine oxidase, enzyme domain;; Copper amine oxidase, N2 domain;; Copper amine oxidase, enzyme domain;; Copper amine oxidase, enzyme domain	Primary amine oxidase OS=Arabidopsis thaliana GN=At1g62810 PE=2 SV=1	hypothetical protein POPTR_0001s07870g [Populus trichocarpa]
PB_c0_g11990	26	25	16	121	59	77	0.51	0.52	0.27	1.88	1.31	1.65	1.77569e-05	1.63161	up	--	--	--	--	--	--	--	[T]	Signal transduction mechanisms	T-complex protein 11;; T-complex protein 11;; T-complex protein 11;; T-complex protein 11	--	PREDICTED: uncharacterized protein LOC104106539 [Nicotiana tomentosiformis]
PB_c0_g11992	2389	1909	1479	687	1057	753	49.82	41.82	24.78	11.24	24.49	16.91	0.000381726	-1.24366	down	--	--	--	[G]	Carbohydrate transport and metabolism	Molecular Function: transketolase activity (GO:0004802);; Cellular Component: chloroplast thylakoid membrane (GO:0009535);; Biological Process: reductive pentose-phosphate cycle (GO:0019253);; Molecular Function: metal ion binding (GO:0046872);;	K00615|0|rcu:RCOM_1611360|transketolase, putative (EC:2.2.1.1); K00615 transketolase [EC:2.2.1.1] (A)	[G]	Carbohydrate transport and metabolism	Transketolase, thiamine diphosphate binding domain;; Transketolase, pyrimidine binding domain;; Transketolase, C-terminal domain	Transketolase, chloroplastic OS=Solanum tuberosum PE=2 SV=1	Transketolase [Morus notabilis]
PB_c0_g11996	635	727	555	2895	945	1667	13.13	15.78	9.22	46.92	21.72	37.08	0.000418563	1.21272	up	--	--	--	[I]	Lipid transport and metabolism	Molecular Function: 3-hydroxyacyl-CoA dehydrogenase activity (GO:0003857);; Cellular Component: cell wall (GO:0005618);; Cellular Component: nucleolus (GO:0005730);; Biological Process: peroxisome organization (GO:0007031);; Biological Process: fatty acid catabolic process (GO:0009062);; Biological Process: toxin catabolic process (GO:0009407);; Cellular Component: plasmodesma (GO:0009506);; Mole…	--	[I]	Lipid transport and metabolism	3-hydroxyacyl-CoA dehydrogenase, NAD binding domain;; Enoyl-CoA hydratase/isomerase;; Enoyl-CoA hydratase/isomerase;; 3-hydroxyacyl-CoA dehydrogenase, C-terminal domain;; 3-hydroxyacyl-CoA dehydrogenase, C-terminal domain	Glyoxysomal fatty acid beta-oxidation multifunctional protein MFP-a OS=Cucumis sativus PE=1 SV=1	PREDICTED: glyoxysomal fatty acid beta-oxidation multifunctional protein MFP-a [Nicotiana sylvestris]
PB_c0_g12018	908	622	392	261	119	229	18.68	13.44	6.48	4.21	2.72	5.07	7.357e-07	-1.71846	down	Cotton_D_gene_10008182	TRAF	http://bioinfo.bti.cornell.edu/cgi-bin/itak/db_gene_seq.cgi?trans_ID=Cotton_D_gene_10008182	--	--	Molecular Function: serine-type endopeptidase activity (GO:0004252);; Cellular Component: cell wall (GO:0005618);; Biological Process: proteolysis (GO:0006508);;	--	--	--	Subtilase family	Subtilisin-like protease SBT1.7 OS=Arabidopsis thaliana GN=SBT1.7 PE=1 SV=1	PREDICTED: subtilisin-like protease [Solanum lycopersicum]
PB_c0_g12027	181	103	69	1609	387	1582	3.71	2.23	1.14	25.82	8.82	34.85	5.48602e-08	2.75841	up	Cc02_g18860	bZIP	http://bioinfo.bti.cornell.edu/cgi-bin/itak/db_gene_seq.cgi?trans_ID=Cc02_g18860	--	--	Biological Process: response to superoxide (GO:0000303);; Molecular Function: sequence-specific DNA binding transcription factor activity (GO:0003700);; Cellular Component: intracellular (GO:0005622);; Biological Process: cell death (GO:0008219);; Biological Process: salicylic acid mediated signaling pathway (GO:0009863);; Biological Process: ethylene-activated signaling pathway (GO:0009873);; Mo…	--	--	--	--	ABSCISIC ACID-INSENSITIVE 5-like protein 4 OS=Arabidopsis thaliana GN=ABF1 PE=1 SV=1	PREDICTED: ABSCISIC ACID-INSENSITIVE 5-like protein 7 [Sesamum indicum]
PB_c0_g12031	379	379	291	2779	729	1656	7.84	8.26	4.85	45.09	16.79	36.89	8.83634e-07	1.90891	up	Cotton_A_01448	Tify	http://bioinfo.bti.cornell.edu/cgi-bin/itak/db_gene_seq.cgi?trans_ID=Cotton_A_01448	[V]	Defense mechanisms	Molecular Function: ATP binding (GO:0005524);; Cellular Component: plasma membrane (GO:0005886);; Biological Process: metabolic process (GO:0008152);; Cellular Component: integral component of membrane (GO:0016021);; Molecular Function: ATPase activity, coupled to transmembrane movement of substances (GO:0042626);; Biological Process: transmembrane transport (GO:0055085);;	--	[Q]	Secondary metabolites biosynthesis, transport and catabolism	ABC transporter;; ABC-2 type transporter	ABC transporter G family member 22 OS=Arabidopsis thaliana GN=ABCG22 PE=1 SV=1	PREDICTED: ABC transporter G family member 22-like [Solanum pennellii]
PB_c0_g12059	444	468	389	1550	608	1342	8.98	9.94	6.32	24.57	13.66	29.19	0.000789039	1.15386	up	Achn254081	mTERF	http://bioinfo.bti.cornell.edu/cgi-bin/itak/db_gene_seq.cgi?trans_ID=Achn254081	[RTKL]	--	Molecular Function: protein kinase activity (GO:0004672);; Molecular Function: ATP binding (GO:0005524);; Biological Process: protein phosphorylation (GO:0006468);;	K08269|2.01458e-144|vvi:100251048|serine/threonine-protein kinase ATG1; K08269 serine/threonine-protein kinase ULK/ATG1 [EC:2.7.11.1] (A)	[OUT]	--	Protein kinase domain;; Protein tyrosine kinase	Serine/threonine-protein kinase ATG1c OS=Arabidopsis thaliana GN=ATG1C PE=2 SV=1	PREDICTED: serine/threonine-protein kinase ATG1-like isoform X2 [Nicotiana tomentosiformis]
PB_c0_g12065	90	115	107	316	228	232	1.88	2.51	1.79	5.14	5.27	5.18	0.000107352	1.07641	up	CA06g25370	C3H	http://bioinfo.bti.cornell.edu/cgi-bin/itak/db_gene_seq.cgi?trans_ID=CA06g25370	--	--	Molecular Function: metal ion binding (GO:0046872);;	--	[R]	General function prediction only	Ankyrin repeat;; Ankyrin repeats (many copies);; Ankyrin repeats (3 copies);; Ankyrin repeat;; Zinc finger C-x8-C-x5-C-x3-H type (and similar)	Zinc finger CCCH domain-containing protein 66 OS=Arabidopsis thaliana GN=At5g58620 PE=2 SV=1	PREDICTED: zinc finger CCCH domain-containing protein 66-like isoform X1 [Nicotiana sylvestris]
PB_c0_g1207	1992	1031	749	314	208	183	45.69	24.83	13.79	5.65	5.32	4.53	2.71824e-13	-2.43154	down	--	--	--	--	--	--	--	--	--	--	Interactor of constitutive active ROPs 3 OS=Arabidopsis thaliana GN=ICR3 PE=1 SV=1	PREDICTED: interactor of constitutive active ROPs 3-like [Nicotiana tomentosiformis]
PB_c0_g12074	529	430	528	340	252	208	10.85	9.27	8.7	5.47	5.75	4.59	0.000141567	-1.06948	down	Sme2.5_00580.1_g00006.1	C2C2->C2C2-CO-like	http://bioinfo.bti.cornell.edu/cgi-bin/itak/db_gene_seq.cgi?trans_ID=Sme2.5_00580.1_g00006.1	[RTKL]	--	Molecular Function: protein serine/threonine kinase activity (GO:0004674);; Molecular Function: ATP binding (GO:0005524);; Biological Process: protein phosphorylation (GO:0006468);; Biological Process: microtubule nucleation (GO:0007020);; Biological Process: regulation of meristem growth (GO:0010075);; Cellular Component: integral component of membrane (GO:0016021);; Biological Process: anther d…	--	--	--	Protein kinase domain;; Protein tyrosine kinase;; Leucine rich repeat N-terminal domain;; Leucine rich repeat;; Leucine Rich repeats (2 copies)	Protein NSP-INTERACTING KINASE 3 OS=Arabidopsis thaliana GN=NIK3 PE=1 SV=1	leucine-rich repeat receptor-like kinase [Ipomoea batatas]
PB_c0_g12081	1786	1631	1309	5360	2521	3494	37.43	35.91	22.04	88.08	58.73	78.77	4.27459e-07	1.03747	up	--	--	--	--	--	Molecular Function: ion channel activity (GO:0005216);; Biological Process: response to osmotic stress (GO:0006970);; Cellular Component: plastid envelope (GO:0009526);; Biological Process: jasmonic acid metabolic process (GO:0009694);; Biological Process: response to jasmonic acid (GO:0009753);; Biological Process: chloroplast fission (GO:0010020);; Cellular Component: integral component of memb…	--	--	--	Mechanosensitive ion channel	Mechanosensitive ion channel protein 3, chloroplastic OS=Arabidopsis thaliana GN=MSL3 PE=1 SV=1	PREDICTED: mechanosensitive ion channel protein 3, chloroplastic-like isoform X1 [Nicotiana sylvestris]
PB_c0_g12086	684	411	321	334	189	179	14.39	9.08	5.42	5.51	4.42	4.05	0.000268483	-1.14209	down	--	--	--	--	--	Molecular Function: magnesium ion transmembrane transporter activity (GO:0015095);; Biological Process: magnesium ion transport (GO:0015693);; Cellular Component: integral component of membrane (GO:0016021);;	--	[S]	Function unknown	Magnesium transporter NIPA	Probable magnesium transporter NIPA8 OS=Arabidopsis thaliana GN=At3g26670 PE=2 SV=1	PREDICTED: probable magnesium transporter NIPA8 isoform X1 [Nicotiana tomentosiformis]
PB_c0_g12090	2048	1097	736	290	197	199	42.57	23.96	12.31	4.74	4.55	4.45	1.86906e-14	-2.50138	down	Tp5g09000	NF-Y->NF-YB	http://bioinfo.bti.cornell.edu/cgi-bin/itak/db_gene_seq.cgi?trans_ID=Tp5g09000	--	--	--	--	--	--	--	Interactor of constitutive active ROPs 3 OS=Arabidopsis thaliana GN=ICR3 PE=1 SV=1	PREDICTED: interactor of constitutive active ROPs 3-like [Nicotiana tomentosiformis]
PB_c0_g12109	947	899	646	5430	1617	3454	20.54	20.47	11.25	92.29	38.96	80.54	7.90833e-07	1.74119	up	--	--	--	[I]	Lipid transport and metabolism	Molecular Function: acetate-CoA ligase activity (GO:0003987);; Biological Process: metabolic process (GO:0008152);; Cellular Component: integral component of membrane (GO:0016021);;	--	[I]	Lipid transport and metabolism	AMP-binding enzyme	Probable acyl-activating enzyme 17, peroxisomal OS=Arabidopsis thaliana GN=AAE17 PE=2 SV=1	PREDICTED: probable acyl-activating enzyme 17, peroxisomal [Nicotiana tomentosiformis]
PB_c0_g12121	19791	14777	9616	5733	7764	6840	419.83	329.26	163.89	95.37	183.05	156.09	0.000654358	-1.15129	down	--	--	--	--	--	--	--	--	--	--	--	--	--
PB_c0_g12144	2327	3173	2721	8625	5503	6287	23.8	34.19	22.49	69.3	62.76	69.43	5.39327e-06	1.07278	up	Rsa1.0_03996.1_g00001.1	MYB->MYB-related	http://bioinfo.bti.cornell.edu/cgi-bin/itak/db_gene_seq.cgi?trans_ID=Rsa1.0_03996.1_g00001.1	[V]	Defense mechanisms	Molecular Function: ATP binding (GO:0005524);; Cellular Component: plasma membrane (GO:0005886);; Biological Process: metabolic process (GO:0008152);; Cellular Component: integral component of membrane (GO:0016021);; Molecular Function: ATPase activity, coupled to transmembrane movement of substances (GO:0042626);; Biological Process: transmembrane transport (GO:0055085);;	--	[Q]	Secondary metabolites biosynthesis, transport and catabolism	ABC-2 type transporter;; Plant PDR ABC transporter associated;; ABC transporter;; AAA domain, putative AbiEii toxin, Type IV TA system;; ABC-2 type transporter;; ABC-transporter extracellular N-terminal;; ABC-2 type transporter	Pleiotropic drug resistance protein 1 OS=Nicotiana tabacum GN=PDR1 PE=2 SV=1	PREDICTED: pleiotropic drug resistance protein 1 [Nicotiana tomentosiformis]
PB_c0_g12158	756	629	465	2151	1079	1612	15.91	13.9	7.86	35.49	25.23	36.49	6.30008e-08	1.17577	up	GSMUA_Achr11P19880_001	AP2/ERF->AP2/ERF-ERF	http://bioinfo.bti.cornell.edu/cgi-bin/itak/db_gene_seq.cgi?trans_ID=GSMUA_Achr11P19880_001	--	--	Molecular Function: protein kinase activity (GO:0004672);; Molecular Function: ATP binding (GO:0005524);; Biological Process: protein phosphorylation (GO:0006468);; Cellular Component: integral component of membrane (GO:0016021);;	--	--	--	--	Probable LRR receptor-like serine/threonine-protein kinase At2g24230 OS=Arabidopsis thaliana GN=At2g24230 PE=2 SV=1	PREDICTED: probable LRR receptor-like serine/threonine-protein kinase At2g24230 [Solanum tuberosum]
PB_c0_g12171	973	738	548	5071	838	2586	20.84	16.61	9.43	85.16	19.96	59.58	0.00461562	1.46239	up	--	--	--	[I]	Lipid transport and metabolism	Molecular Function: fatty-acyl-CoA binding (GO:0000062);; Biological Process: long-chain fatty acid metabolic process (GO:0001676);; Molecular Function: acyl-CoA dehydrogenase activity (GO:0003995);; Molecular Function: acyl-CoA oxidase activity (GO:0003997);; Cellular Component: nucleus (GO:0005634);; Cellular Component: peroxisome (GO:0005777);; Molecular Function: electron carrier activity (GO…	--	[IQ]	--	Acyl-CoA oxidase;; Acyl-CoA dehydrogenase, middle domain;; Acyl-CoA dehydrogenase, C-terminal domain	Acyl-coenzyme A oxidase 2, peroxisomal OS=Arabidopsis thaliana GN=ACX2 PE=1 SV=2	PREDICTED: acyl-coenzyme A oxidase 2, peroxisomal [Solanum tuberosum]
PB_c0_g12172	801	674	581	320	394	308	17.16	15.17	10	5.38	9.38	7.12	0.000120057	-1.10248	down	Cotton_D_gene_10013252	LUG	http://bioinfo.bti.cornell.edu/cgi-bin/itak/db_gene_seq.cgi?trans_ID=Cotton_D_gene_10013252	--	--	Cellular Component: integral component of membrane (GO:0016021);;	--	--	--	NPH3 family	BTB/POZ domain-containing protein At5g67385 OS=Arabidopsis thaliana GN=At5g67385 PE=1 SV=2	PREDICTED: BTB/POZ domain-containing protein At5g67385 [Nicotiana sylvestris]
PB_c0_g12182	472	373	191	5069	604	2632	10.1	8.38	3.29	84.96	14.36	60.52	4.59062e-05	2.32122	up	Achn116231	B3->B3-ARF	http://bioinfo.bti.cornell.edu/cgi-bin/itak/db_gene_seq.cgi?trans_ID=Achn116231	[O]	Posttranslational modification, protein turnover, chaperones	Molecular Function: ATP binding (GO:0005524);; Biological Process: response to absence of light (GO:0009646);; Cellular Component: chloroplast envelope (GO:0009941);; Molecular Function: ATPase activity (GO:0016887);; Biological Process: protein metabolic process (GO:0019538);; Biological Process: protein hexamerization (GO:0034214);; Molecular Function: protein homodimerization activity (GO:0042…	--	[O]	Posttranslational modification, protein turnover, chaperones	ATPase family associated with various cellular activities (AAA);; AAA domain (Cdc48 subfamily);; AAA ATPase domain;; AAA domain (dynein-related subfamily);; IstB-like ATP binding protein;; Clp amino terminal domain, pathogenicity island component;; AAA domain;; RNA helicase;; Sigma-54 interaction domain;; Type III restriction enzyme, res subunit;; Torsin;; Holliday junction DNA helicase ruvB N-te…	Chaperone protein ClpD, chloroplastic OS=Arabidopsis thaliana GN=CLPD PE=1 SV=1	PREDICTED: chaperone protein ClpD, chloroplastic isoform X4 [Nicotiana tomentosiformis]
PB_c0_g12184	1035	779	696	524	441	355	22.15	17.51	11.97	8.79	10.49	8.17	1.64599e-07	-1.07353	down	Achn273801	B3->B3-ARF	http://bioinfo.bti.cornell.edu/cgi-bin/itak/db_gene_seq.cgi?trans_ID=Achn273801	[IQ]	--	Biological Process: very long-chain fatty acid metabolic process (GO:0000038);; Biological Process: sulfur amino acid metabolic process (GO:0000096);; Biological Process: glycine catabolic process (GO:0006546);; Biological Process: unsaturated fatty acid biosynthetic process (GO:0006636);; Biological Process: oxidoreduction coenzyme metabolic process (GO:0006733);; Biological Process: vitamin met…	K09458|0|vvi:100262737|3-oxoacyl-[acyl-carrier-protein] synthase II, chloroplastic; K09458 3-oxoacyl-[acyl-carrier-protein] synthase II [EC:2.3.1.179] (A)	[IQ]	--	Beta-ketoacyl synthase, N-terminal domain;; Beta-ketoacyl synthase, C-terminal domain	3-oxoacyl-[acyl-carrier-protein] synthase II, chloroplastic OS=Arabidopsis thaliana GN=KAS2 PE=1 SV=1	PREDICTED: 3-oxoacyl-[acyl-carrier-protein] synthase II, chloroplastic-like [Solanum tuberosum]
PB_c0_g12189	382	390	236	192	121	209	8.26	8.87	4.11	3.26	2.92	4.88	0.000424417	-1.0606	down	Cotton_D_gene_10008182	TRAF	http://bioinfo.bti.cornell.edu/cgi-bin/itak/db_gene_seq.cgi?trans_ID=Cotton_D_gene_10008182	[O]	Posttranslational modification, protein turnover, chaperones	Biological Process: sulfur amino acid metabolic process (GO:0000096);; Biological Process: polysaccharide catabolic process (GO:0000272);; Molecular Function: serine-type endopeptidase activity (GO:0004252);; Cellular Component: cell wall (GO:0005618);; Biological Process: starch metabolic process (GO:0005982);; Biological Process: proteolysis (GO:0006508);; Biological Process: microtubule nuclea…	--	--	--	Subtilase family;; PA domain	Subtilisin-like protease SBT1.6 OS=Arabidopsis thaliana GN=SBT1.6 PE=2 SV=1	PREDICTED: subtilisin-like protease [Nicotiana tomentosiformis]
PB_c0_g12224	440	427	285	2055	616	1525	9.59	9.76	4.98	35.05	14.9	35.7	6.51926e-05	1.54284	up	Aco012507.1	WRKY	http://bioinfo.bti.cornell.edu/cgi-bin/itak/db_gene_seq.cgi?trans_ID=Aco012507.1	--	--	Biological Process: response to ethylene (GO:0009723);; Biological Process: response to auxin (GO:0009733);; Biological Process: organ senescence (GO:0010260);;	K14515|2.01946e-159|vvi:100267990|EIN3-binding F-box protein 1-like; K14515 EIN3-binding F-box protein (A)	[R]	General function prediction only	Leucine Rich repeat;; Leucine Rich repeat	EIN3-binding F-box protein 1 OS=Arabidopsis thaliana GN=EBF1 PE=1 SV=1	PREDICTED: EIN3-binding F-box protein 1-like [Nicotiana sylvestris]
PB_c0_g12263	2270	2071	1656	9717	2960	7236	50.18	48.08	29.4	168.39	72.7	172.03	0.000124373	1.41796	up	RrC11812_p1	DBP	http://bioinfo.bti.cornell.edu/cgi-bin/itak/db_gene_seq.cgi?trans_ID=RrC11812_p1	[T]	Signal transduction mechanisms	Molecular Function: protein serine/threonine phosphatase activity (GO:0004722);; Biological Process: protein dephosphorylation (GO:0006470);; Molecular Function: metal ion binding (GO:0046872);;	K14497|4.48154e-164|vvi:100241147|protein phosphatase 2C 16; K14497 protein phosphatase 2C [EC:3.1.3.16] (A)	[T]	Signal transduction mechanisms	Protein phosphatase 2C;; Protein phosphatase 2C	Protein phosphatase 2C 16 OS=Arabidopsis thaliana GN=HAB1 PE=1 SV=1	unnamed protein product [Coffea canephora]
PB_c0_g12295	470	248	217	199	98	120	10.47	5.8	3.88	3.48	2.43	2.88	0.000338644	-1.27571	down	Sme2.5_00580.1_g00006.1	C2C2->C2C2-CO-like	http://bioinfo.bti.cornell.edu/cgi-bin/itak/db_gene_seq.cgi?trans_ID=Sme2.5_00580.1_g00006.1	[RTKL]	--	Molecular Function: protein serine/threonine kinase activity (GO:0004674);; Molecular Function: ATP binding (GO:0005524);; Biological Process: protein phosphorylation (GO:0006468);; Cellular Component: integral component of membrane (GO:0016021);; Molecular Function: 2-alkenal reductase [NAD(P)] activity (GO:0032440);; Biological Process: oxidation-reduction process (GO:0055114);;	--	--	--	Leucine rich repeat N-terminal domain;; Leucine Rich repeats (2 copies);; Leucine rich repeat;; Protein kinase domain;; Protein tyrosine kinase	Protein NSP-INTERACTING KINASE 1 OS=Arabidopsis thaliana GN=NIK1 PE=1 SV=1	PREDICTED: protein NSP-INTERACTING KINASE 1-like isoform X2 [Sesamum indicum]
PB_c0_g12302	2582	1859	1865	1209	1131	1075	26.57	20.14	15.5	9.77	12.97	11.94	2.49159e-06	-1.02047	down	--	--	--	[G]	Carbohydrate transport and metabolism	Molecular Function: glycogen (starch) synthase activity (GO:0004373);; Molecular Function: starch synthase activity (GO:0009011);; Cellular Component: amyloplast (GO:0009501);; Cellular Component: chloroplast (GO:0009507);; Biological Process: starch biosynthetic process (GO:0019252);; Molecular Function: alpha-1,4-glucan synthase activity (GO:0033201);; Molecular Function: starch binding (GO:200…	--	--	--	Starch/carbohydrate-binding module (family 53);; Starch synthase catalytic domain;; Glycosyltransferase Family 4;; Glycosyl transferases group 1	Soluble starch synthase 3, chloroplastic/amyloplastic OS=Solanum tuberosum GN=SS3 PE=1 SV=1	PREDICTED: soluble starch synthase 3, chloroplastic/amyloplastic isoform X2 [Nicotiana tomentosiformis]
PB_c0_g12313	1317	1185	1133	10101	2359	5964	29.29	27.67	20.24	176.08	58.28	142.64	4.31119e-06	1.90972	up	Lus10009218	C2H2	http://bioinfo.bti.cornell.edu/cgi-bin/itak/db_gene_seq.cgi?trans_ID=Lus10009218	[G]	Carbohydrate transport and metabolism	Molecular Function: hydrolase activity, hydrolyzing O-glycosyl compounds (GO:0004553);; Biological Process: carbohydrate metabolic process (GO:0005975);; Cellular Component: integral component of membrane (GO:0016021);;	--	[G]	Carbohydrate transport and metabolism	Glycosyl hydrolase family 1;; Cellulase (glycosyl hydrolase family 5)	Beta-glucosidase-like SFR2, chloroplastic OS=Oryza sativa subsp. japonica GN=SFR2 PE=2 SV=1	PREDICTED: beta-glucosidase-like SFR2, chloroplastic isoform X1 [Nicotiana tomentosiformis]
PB_c0_g12328	470	622	583	8227	1447	3544	10.71	14.59	10.85	146.35	36.12	86.64	1.49655e-06	2.35219	up	--	--	--	[E]	Amino acid transport and metabolism	Molecular Function: asparagine synthase (glutamine-hydrolyzing) activity (GO:0004066);; Cellular Component: cytosol (GO:0005829);; Biological Process: asparagine biosynthetic process (GO:0006529);; Biological Process: glutamine metabolic process (GO:0006541);; Biological Process: cellular amino acid catabolic process (GO:0009063);; Biological Process: response to absence of light (GO:0009646);; M…	K01953|0|vvi:100241610|asparagine synthetase [glutamine-hydrolyzing]-like; K01953 asparagine synthase (glutamine-hydrolysing) [EC:6.3.5.4] (A)	[E]	Amino acid transport and metabolism	Asparagine synthase;; Glutamine amidotransferase domain;; Glutamine amidotransferase domain;; Aluminium induced protein	Asparagine synthetase [glutamine-hydrolyzing] OS=Triphysaria versicolor GN=AS PE=2 SV=3	PREDICTED: asparagine synthetase [glutamine-hydrolyzing]-like [Nicotiana sylvestris]
PB_c0_g12347	566	459	256	2515	482	1356	12.76	10.86	4.63	44.4	12.06	32.85	0.00738035	1.36486	up	--	--	--	[I]	Lipid transport and metabolism	Molecular Function: fatty-acyl-CoA binding (GO:0000062);; Biological Process: long-chain fatty acid metabolic process (GO:0001676);; Molecular Function: acyl-CoA dehydrogenase activity (GO:0003995);; Molecular Function: acyl-CoA oxidase activity (GO:0003997);; Cellular Component: nucleus (GO:0005634);; Cellular Component: peroxisome (GO:0005777);; Molecular Function: electron carrier activity (GO…	K00232|0|ath:AT5G65110|ACX2; acyl-coenzyme A oxidase 2; K00232 acyl-CoA oxidase [EC:1.3.3.6] (A)	[IQ]	--	Acyl-CoA dehydrogenase, middle domain;; Acyl-CoA dehydrogenase, C-terminal domain;; Acyl-CoA oxidase;; Acyl-CoA oxidase	Acyl-coenzyme A oxidase 2, peroxisomal OS=Arabidopsis thaliana GN=ACX2 PE=1 SV=2	PREDICTED: acyl-coenzyme A oxidase 2, peroxisomal [Solanum tuberosum]
PB_c0_g12352	95	236	83	3235	872	2308	2.17	5.65	1.52	57.83	22.09	56.59	1.28034e-11	3.28202	up	PITAhm_003088-RA	HB->HB-HD-ZIP	http://bioinfo.bti.cornell.edu/cgi-bin/itak/db_gene_seq.cgi?trans_ID=PITAhm_003088-RA	--	--	Molecular Function: ubiquitin-protein ligase activity (GO:0004842);; Biological Process: protein ubiquitination (GO:0016567);;	--	[S]	Function unknown	U-box domain;; Armadillo/beta-catenin-like repeat	U-box domain-containing protein 19 OS=Arabidopsis thaliana GN=PUB19 PE=2 SV=1	PREDICTED: U-box domain-containing protein 19-like [Solanum tuberosum]
PB_c0_g12370	131	151	203	7818	548	2869	2.96	3.6	3.69	138.63	13.79	69.79	1.99465e-07	3.24067	up	--	--	--	[E]	Amino acid transport and metabolism	Molecular Function: asparagine synthase (glutamine-hydrolyzing) activity (GO:0004066);; Cellular Component: cytosol (GO:0005829);; Biological Process: asparagine biosynthetic process (GO:0006529);; Biological Process: glutamine metabolic process (GO:0006541);; Biological Process: cellular amino acid catabolic process (GO:0009063);; Biological Process: response to absence of light (GO:0009646);; M…	K01953|0|vvi:100241610|asparagine synthetase [glutamine-hydrolyzing]-like; K01953 asparagine synthase (glutamine-hydrolysing) [EC:6.3.5.4] (A)	[E]	Amino acid transport and metabolism	Asparagine synthase;; Glutamine amidotransferase domain;; Glutamine amidotransferase domain;; Aluminium induced protein	Asparagine synthetase [glutamine-hydrolyzing] OS=Triphysaria versicolor GN=AS PE=2 SV=3	PREDICTED: asparagine synthetase [glutamine-hydrolyzing]-like [Nicotiana sylvestris]
PB_c0_g12378	4287	3378	1275	1702	643	875	96.29	79.67	22.99	29.97	16.05	21.15	0.000391601	-1.51821	down	MDP0000320566	NAC	http://bioinfo.bti.cornell.edu/cgi-bin/itak/db_gene_seq.cgi?trans_ID=MDP0000320566	--	--	Molecular Function: enzyme inhibitor activity (GO:0004857);; Cellular Component: extracellular region (GO:0005576);; Cellular Component: cell wall (GO:0005618);; Molecular Function: pectinesterase activity (GO:0030599);; Biological Process: cell wall modification (GO:0042545);; Biological Process: negative regulation of catalytic activity (GO:0043086);; Molecular Function: aspartyl esterase activ…	--	--	--	Pectinesterase;; Plant invertase/pectin methylesterase inhibitor	Pectinesterase/pectinesterase inhibitor PPE8B OS=Prunus persica PE=2 SV=1	PREDICTED: pectinesterase/pectinesterase inhibitor PPE8B-like [Nicotiana sylvestris]
PB_c0_g1240	2478	968	818	617	347	623	57.82	23.72	15.32	11.29	9	15.63	0.0014661	-1.42163	down	Millet_GLEAN_10010513	bZIP	http://bioinfo.bti.cornell.edu/cgi-bin/itak/db_gene_seq.cgi?trans_ID=Millet_GLEAN_10010513	[I]	Lipid transport and metabolism	Biological Process: long-chain fatty acid metabolic process (GO:0001676);; Biological Process: defense response to insect (GO:0002213);; Biological Process: fatty acid biosynthetic process (GO:0006633);; Cellular Component: plasmodesma (GO:0009506);; Biological Process: wax biosynthetic process (GO:0010025);; Biological Process: cutin biosynthetic process (GO:0010143);; Biological Process: latera…	K01897|0|vvi:100257137|long chain acyl-CoA synthetase 2; K01897 long-chain acyl-CoA synthetase [EC:6.2.1.3] (A)	[I]	Lipid transport and metabolism	AMP-binding enzyme;; AMP-binding enzyme C-terminal domain;; AMP-binding enzyme;; AMP-binding enzyme	Long chain acyl-CoA synthetase 5 OS=Arabidopsis thaliana GN=LACS5 PE=2 SV=1	PREDICTED: long chain acyl-CoA synthetase 2 [Solanum tuberosum]
PB_c0_g12423	2273	2590	1820	9197	2945	8784	54.12	64.86	34.77	171.91	78.02	224.84	0.00117916	1.33664	up	--	--	--	[I]	Lipid transport and metabolism	Biological Process: metabolic process (GO:0008152);; Molecular Function: zinc ion binding (GO:0008270);; Biological Process: virus induced gene silencing (GO:0009616);; Biological Process: vegetative phase change (GO:0010050);; Molecular Function: ligase activity (GO:0016874);; Molecular Function: cobalt ion binding (GO:0050897);;	K01969|0|ppp:PHYPADRAFT_208593|hypothetical protein; K01969 3-methylcrotonyl-CoA carboxylase beta subunit [EC:6.4.1.4] (A)	[EI]	--	Carboxyl transferase domain;; Carboxyl transferase domain	Methylcrotonoyl-CoA carboxylase beta chain, mitochondrial OS=Mus musculus GN=Mccc2 PE=1 SV=1	unknown [Medicago truncatula]
PB_c0_g12425	820	764	907	2815	1971	2087	18.29	17.9	16.24	49.2	48.82	50.05	2.51699e-07	1.21928	up	Millet_GLEAN_10033278	Others	http://bioinfo.bti.cornell.edu/cgi-bin/itak/db_gene_seq.cgi?trans_ID=Millet_GLEAN_10033278	[G]	Carbohydrate transport and metabolism	Biological Process: L-arabinose metabolic process (GO:0046373);; Molecular Function: alpha-N-arabinofuranosidase activity (GO:0046556);;	--	--	--	Alpha-L-arabinofuranosidase C-terminal domain	Alpha-L-arabinofuranosidase 1 OS=Arabidopsis thaliana GN=ASD1 PE=1 SV=1	PREDICTED: alpha-L-arabinofuranosidase 1-like [Nicotiana sylvestris]
PB_c0_g12429	1070	662	428	461	297	302	24.67	16.03	7.93	8.33	7.62	7.5	0.000285208	-1.12921	down	mrna31843.1	WRKY	http://bioinfo.bti.cornell.edu/cgi-bin/itak/db_gene_seq.cgi?trans_ID=mrna31843.1	--	--	Molecular Function: cellulase activity (GO:0008810);; Cellular Component: integral component of membrane (GO:0016021);; Biological Process: cellulose catabolic process (GO:0030245);;	--	--	--	Glycosyl hydrolase family 9	Endoglucanase 25 OS=Arabidopsis thaliana GN=KOR PE=1 SV=1	PREDICTED: endoglucanase 25-like [Nicotiana sylvestris]
PB_c0_g12437	131	122	54	1057	188	505	3.01	2.95	1	19.02	4.8	12.48	0.000218251	1.97365	up	--	--	--	[I]	Lipid transport and metabolism	Molecular Function: fatty-acyl-CoA binding (GO:0000062);; Biological Process: long-chain fatty acid metabolic process (GO:0001676);; Molecular Function: acyl-CoA dehydrogenase activity (GO:0003995);; Molecular Function: acyl-CoA oxidase activity (GO:0003997);; Cellular Component: nucleus (GO:0005634);; Cellular Component: peroxisome (GO:0005777);; Molecular Function: electron carrier activity (GO…	K00232|0|ath:AT5G65110|ACX2; acyl-coenzyme A oxidase 2; K00232 acyl-CoA oxidase [EC:1.3.3.6] (A)	[IQ]	--	Acyl-CoA dehydrogenase, middle domain;; Acyl-CoA dehydrogenase, C-terminal domain;; Acyl-CoA oxidase	Acyl-coenzyme A oxidase 2, peroxisomal OS=Arabidopsis thaliana GN=ACX2 PE=1 SV=2	PREDICTED: acyl-coenzyme A oxidase 2, peroxisomal [Nicotiana sylvestris]
PB_c0_g12454	256	268	209	1709	487	1055	5.81	6.4	3.81	30.36	12.26	25.7	2.44644e-06	1.78027	up	--	--	--	--	--	Molecular Function: hydrolase activity, hydrolyzing O-glycosyl compounds (GO:0004553);; Biological Process: carbohydrate metabolic process (GO:0005975);; Cellular Component: integral component of membrane (GO:0016021);;	--	[G]	Carbohydrate transport and metabolism	Glycosyl hydrolase family 1;; Glycosyl hydrolase family 1	Beta-glucosidase-like SFR2, chloroplastic OS=Oryza sativa subsp. japonica GN=SFR2 PE=2 SV=1	PREDICTED: beta-glucosidase-like SFR2, chloroplastic [Sesamum indicum]
PB_c0_g1246	277	175	162	116	102	73	6.48	4.29	3.06	2.13	2.67	1.85	0.000222922	-1.18314	down	--	--	--	[G]	Carbohydrate transport and metabolism	Molecular Function: magnesium ion binding (GO:0000287);; Molecular Function: phosphoglucomutase activity (GO:0004614);; Cellular Component: cytosol (GO:0005829);; Biological Process: glycogen biosynthetic process (GO:0005978);; Biological Process: glucose metabolic process (GO:0006006);; Cellular Component: chloroplast stroma (GO:0009570);; Biological Process: detection of gravity (GO:0009590);; …	K01835|0|ath:AT5G51820|PGM; phosphoglucomutase; K01835 phosphoglucomutase [EC:5.4.2.2] (A)	[G]	Carbohydrate transport and metabolism	Phosphoglucomutase/phosphomannomutase, alpha/beta/alpha domain I;; Phosphoglucomutase/phosphomannomutase, alpha/beta/alpha domain II;; Phosphoglucomutase/phosphomannomutase, alpha/beta/alpha domain III	Phosphoglucomutase, chloroplastic OS=Solanum tuberosum GN=PGMP PE=2 SV=1	PREDICTED: phosphoglucomutase, chloroplastic isoform X2 [Nicotiana tomentosiformis]
PB_c0_g12464	1130	991	331	415	120	187	25.58	23.56	6.03	7.38	3.03	4.56	0.000351964	-1.7504	down	MDP0000320566	NAC	http://bioinfo.bti.cornell.edu/cgi-bin/itak/db_gene_seq.cgi?trans_ID=MDP0000320566	--	--	Molecular Function: enzyme inhibitor activity (GO:0004857);; Cellular Component: extracellular region (GO:0005576);; Cellular Component: plant-type cell wall (GO:0009505);; Cellular Component: membrane (GO:0016020);; Molecular Function: pectinesterase activity (GO:0030599);; Biological Process: cell wall modification (GO:0042545);; Biological Process: negative regulation of catalytic activity (GO…	--	--	--	Pectinesterase;; Pectinesterase	Probable pectinesterase/pectinesterase inhibitor 34 OS=Arabidopsis thaliana GN=PME34 PE=2 SV=1	PREDICTED: probable pectinesterase/pectinesterase inhibitor 61 [Vigna radiata var. radiata]
PB_c0_g12468	570	1110	568	25168	4247	14965	13.49	27.56	10.79	466.47	111.54	380.38	1.84909e-12	3.5094	up	PITA_000065903-RA	LOB	http://bioinfo.bti.cornell.edu/cgi-bin/itak/db_gene_seq.cgi?trans_ID=PITA_000065903-RA	[Q]	Secondary metabolites biosynthesis, transport and catabolism	Molecular Function: dioxygenase activity (GO:0051213);; Biological Process: oxidation-reduction process (GO:0055114);;	K09840|0|vvi:100267016|	[Q]	Secondary metabolites biosynthesis, transport and catabolism	Retinal pigment epithelial membrane protein	9-cis-epoxycarotenoid dioxygenase NCED1, chloroplastic OS=Phaseolus vulgaris GN=NCED1 PE=2 SV=1	9-cis-epoxycarotenoid dioxygenase 1 [Ipomoea nil]
PB_c0_g12492	868	734	642	4378	952	2321	19.94	17.69	11.84	78.75	24.28	57.26	0.00209603	1.37593	up	--	--	--	[G]	Carbohydrate transport and metabolism	Molecular Function: sucrose alpha-glucosidase activity (GO:0004575);; Cellular Component: vacuole (GO:0005773);; Biological Process: sucrose metabolic process (GO:0005985);; Cellular Component: integral component of membrane (GO:0016021);;	K01193|0|vvi:100241232|acid beta-fructofuranosidase-like; K01193 beta-fructofuranosidase [EC:3.2.1.26] (A)	[G]	Carbohydrate transport and metabolism	Glycosyl hydrolases family 32 N-terminal domain;; Domain of unknown function (DUF3357);; Glycosyl hydrolases family 32 C terminal	Acid beta-fructofuranosidase OS=Solanum lycopersicum GN=TIV1 PE=2 SV=1	soluble acid invertase FRUCT2 [Ipomoea batatas]
PB_c0_g125	454	538	302	1909	663	1768	52.42	63.98	26.78	170.92	83.17	213.65	0.000302688	1.44846	up	--	--	--	--	--	--	--	--	--	--	--	--	--
PB_c0_g12513	1595	939	790	478	538	276	37.09	22.91	14.74	8.72	13.89	6.9	0.000260484	-1.39675	down	--	--	--	[G]	Carbohydrate transport and metabolism	Molecular Function: magnesium ion binding (GO:0000287);; Molecular Function: phosphoglucomutase activity (GO:0004614);; Cellular Component: mitochondrion (GO:0005739);; Cellular Component: cytosol (GO:0005829);; Biological Process: glycogen biosynthetic process (GO:0005978);; Biological Process: trehalose biosynthetic process (GO:0005992);; Biological Process: gluconeogenesis (GO:0006094);; Biolo…	K01835|0|ath:AT5G51820|PGM; phosphoglucomutase; K01835 phosphoglucomutase [EC:5.4.2.2] (A)	[G]	Carbohydrate transport and metabolism	Phosphoglucomutase/phosphomannomutase, alpha/beta/alpha domain I;; Phosphoglucomutase/phosphomannomutase, alpha/beta/alpha domain III;; Phosphoglucomutase/phosphomannomutase, alpha/beta/alpha domain II;; Phosphoglucomutase/phosphomannomutase, C-terminal domain	Phosphoglucomutase, chloroplastic OS=Solanum tuberosum GN=PGMP PE=2 SV=1	PREDICTED: phosphoglucomutase, chloroplastic isoform X2 [Nicotiana sylvestris]
PB_c0_g12526	64	70	44	229	113	144	1.5	1.74	0.84	4.21	2.94	3.62	6.78227e-05	1.20241	up	--	--	--	[M]	Cell wall/membrane/envelope biogenesis	Molecular Function: glutamine-fructose-6-phosphate transaminase (isomerizing) activity (GO:0004360);; Biological Process: fructose 6-phosphate metabolic process (GO:0006002);; Biological Process: UDP-N-acetylglucosamine metabolic process (GO:0006047);; Biological Process: protein N-linked glycosylation (GO:0006487);; Molecular Function: carbohydrate binding (GO:0030246);;	K00820|0|rcu:RCOM_1077800|glucosamine-fructose-6-phosphate aminotransferase, putative (EC:2.6.1.16); K00820 glucosamine--fructose-6-phosphate aminotransferase (isomerizing) [EC:2.6.1.16] (A)	[M]	Cell wall/membrane/envelope biogenesis	Glutamine amidotransferase domain;; Glutamine amidotransferase domain;; Glutamine amidotransferases class-II;; SIS domain	Glutamine--fructose-6-phosphate aminotransferase [isomerizing] 2 OS=Bos taurus GN=GFPT2 PE=2 SV=1	PREDICTED: glutamine--fructose-6-phosphate aminotransferase [isomerizing] 2 [Solanum pennellii]
PB_c0_g12542	3574	3336	3164	10095	4950	10800	153.69	158.48	100.57	326.27	219.89	439.15	0.000682948	1.11122	up	GSMUA_Achr5P10770_001	LIM	http://bioinfo.bti.cornell.edu/cgi-bin/itak/db_gene_seq.cgi?trans_ID=GSMUA_Achr5P10770_001	[O]	Posttranslational modification, protein turnover, chaperones	Molecular Function: ATP binding (GO:0005524);; Molecular Function: 2-alkenal reductase [NAD(P)] activity (GO:0032440);; Biological Process: oxidation-reduction process (GO:0055114);;	K03283|0|rcu:RCOM_1248100|heat shock protein, putative (EC:1.3.1.74); K03283 heat shock 70kDa protein 1/8 (A)	[O]	Posttranslational modification, protein turnover, chaperones	Hsp70 protein;; MreB/Mbl protein;; NAD-specific glutamate dehydrogenase	Heat shock cognate 70 kDa protein 2 OS=Solanum lycopersicum GN=HSC-2 PE=2 SV=1	70-kDa heat shock protein [Ipomoea batatas]
PB_c0_g12553	236	316	244	1118	428	749	5.47	7.69	4.55	20.28	11	18.63	0.000292535	1.22848	up	GSMUA_Achr5P10770_001	LIM	http://bioinfo.bti.cornell.edu/cgi-bin/itak/db_gene_seq.cgi?trans_ID=GSMUA_Achr5P10770_001	[O]	Posttranslational modification, protein turnover, chaperones	Molecular Function: ATP binding (GO:0005524);; Cellular Component: cell wall (GO:0005618);; Cellular Component: mitochondrion (GO:0005739);; Cellular Component: vacuolar membrane (GO:0005774);; Cellular Component: Golgi apparatus (GO:0005794);; Cellular Component: cytosol (GO:0005829);; Cellular Component: plasma membrane (GO:0005886);; Biological Process: protein folding (GO:0006457);; Biologica…	--	[O]	Posttranslational modification, protein turnover, chaperones	Hsp70 protein;; MreB/Mbl protein;; Hsp70 protein	Probable mediator of RNA polymerase II transcription subunit 37c OS=Arabidopsis thaliana GN=MED37C PE=1 SV=1	PREDICTED: probable mediator of RNA polymerase II transcription subunit 37c [Tarenaya hassleriana]
PB_c0_g12559	1094	1049	648	3423	2287	3143	25.69	25.86	12.21	63.01	59.65	79.35	9.86353e-15	1.48507	up	Rsa1.0_00556.1_g00040.1	AUX/IAA	http://bioinfo.bti.cornell.edu/cgi-bin/itak/db_gene_seq.cgi?trans_ID=Rsa1.0_00556.1_g00040.1	--	--	--	--	--	--	Plant protein of unknown function (DUF946)	--	PREDICTED: uncharacterized protein LOC104210010 [Nicotiana sylvestris]
PB_c0_g12569	426	467	259	1016	1037	1031	10.06	11.58	4.91	18.8	27.2	26.19	1.08542e-06	1.25929	up	29656.m000483	NF-Y->NF-YC	http://bioinfo.bti.cornell.edu/cgi-bin/itak/db_gene_seq.cgi?trans_ID=29656.m000483	--	--	Molecular Function: calmodulin binding (GO:0005516);; Biological Process: defense response (GO:0006952);; Biological Process: response to biotic stimulus (GO:0009607);; Cellular Component: integral component of membrane (GO:0016021);;	K08472|4.90085e-171|vvi:100233061|MLO9; MLO-like protein 10; K08472 mlo protein (A)	--	--	Mlo family;; Mlo family;; Mlo family	MLO-like protein 8 OS=Arabidopsis thaliana GN=MLO8 PE=1 SV=2	PREDICTED: MLO-like protein 8 [Nicotiana tomentosiformis]
PB_c0_g12578	950	384	334	250	125	266	21.67	9.2	6.13	4.47	3.18	6.54	0.00380425	-1.37165	down	Millet_GLEAN_10010513	bZIP	http://bioinfo.bti.cornell.edu/cgi-bin/itak/db_gene_seq.cgi?trans_ID=Millet_GLEAN_10010513	[I]	Lipid transport and metabolism	Biological Process: long-chain fatty acid metabolic process (GO:0001676);; Biological Process: defense response to insect (GO:0002213);; Biological Process: fatty acid biosynthetic process (GO:0006633);; Cellular Component: plasmodesma (GO:0009506);; Biological Process: wax biosynthetic process (GO:0010025);; Biological Process: cutin biosynthetic process (GO:0010143);; Biological Process: latera…	--	[I]	Lipid transport and metabolism	AMP-binding enzyme;; AMP-binding enzyme	Long chain acyl-CoA synthetase 4 OS=Arabidopsis thaliana GN=LACS4 PE=2 SV=1	PREDICTED: long chain acyl-CoA synthetase 2 [Solanum tuberosum]
PB_c0_g12579	147	129	132	76	64	56	3.32	3.07	2.4	1.35	1.61	1.36	2.74765e-05	-1.19909	down	Cotton_D_gene_10013252	LUG	http://bioinfo.bti.cornell.edu/cgi-bin/itak/db_gene_seq.cgi?trans_ID=Cotton_D_gene_10013252	--	--	Cellular Component: integral component of membrane (GO:0016021);;	--	--	--	NPH3 family;; BTB/POZ domain;; NPH3 family	BTB/POZ domain-containing protein At5g67385 OS=Arabidopsis thaliana GN=At5g67385 PE=1 SV=2	PREDICTED: BTB/POZ domain-containing protein At5g67385 [Nicotiana sylvestris]
PB_c0_g12627	2150	1280	884	680	394	463	52.41	32.74	17.28	13	10.67	12.15	6.35603e-08	-1.58228	down	--	--	--	[L]	Replication, recombination and repair	Biological Process: base-excision repair (GO:0006284);; Biological Process: glutamine metabolic process (GO:0006541);; Molecular Function: DNA-3-methyladenine glycosylase activity (GO:0008725);; Biological Process: response to blue light (GO:0009637);; Biological Process: regulation of proton transport (GO:0010155);; Molecular Function: transferase activity (GO:0016740);; Biological Process: prot…	--	--	--	Methyladenine glycosylase	Probable GMP synthase [glutamine-hydrolyzing] OS=Helicobacter hepaticus (strain ATCC 51449 / 3B1) GN=guaA PE=3 SV=1	PREDICTED: dual specificity protein kinase splA-like [Nicotiana tomentosiformis]
PB_c0_g12651	216	131	86	36	33	21	5.11	3.25	1.63	0.67	0.87	0.53	1.00086e-07	-2.20325	down	16045992	PHD	http://bioinfo.bti.cornell.edu/cgi-bin/itak/db_gene_seq.cgi?trans_ID=16045992	--	--	Cellular Component: endosome (GO:0005768);; Cellular Component: trans-Golgi network (GO:0005802);; Molecular Function: S-adenosylmethionine-dependent methyltransferase activity (GO:0008757);; Cellular Component: integral component of membrane (GO:0016021);; Biological Process: methylation (GO:0032259);; Biological Process: cell wall pectin metabolic process (GO:0052546);;	--	--	--	Putative S-adenosyl-L-methionine-dependent methyltransferase;; Putative S-adenosyl-L-methionine-dependent methyltransferase	Probable methyltransferase PMT13 OS=Arabidopsis thaliana GN=At4g00740 PE=2 SV=1	PREDICTED: probable methyltransferase PMT13 [Sesamum indicum]
PB_c0_g12686	5325	3076	2134	1446	571	996	129.68	78.65	41.7	27.61	15.45	26.07	1.23867e-07	-1.86991	down	--	--	--	[L]	Replication, recombination and repair	Molecular Function: catalytic activity (GO:0003824);; Biological Process: DNA repair (GO:0006281);;	K01246|2.90107e-163|vvi:100256507|uncharacterized LOC100256507; K01246 DNA-3-methyladenine glycosylase I [EC:3.2.2.20] (A)	--	--	Methyladenine glycosylase	Probable GMP synthase [glutamine-hydrolyzing] OS=Helicobacter hepaticus (strain ATCC 51449 / 3B1) GN=guaA PE=3 SV=1	PREDICTED: dual specificity protein kinase splA-like [Nicotiana tomentosiformis]
PB_c0_g12714	1426	1689	1516	5826	1858	8109	34.39	42.76	29.33	110.13	49.76	210.2	0.00707522	1.38938	up	Achn296391	NF-Y->NF-YC	http://bioinfo.bti.cornell.edu/cgi-bin/itak/db_gene_seq.cgi?trans_ID=Achn296391	[RTKL]	--	Biological Process: activation of MAPKK activity (GO:0000186);; Molecular Function: MAP kinase kinase kinase activity (GO:0004709);; Molecular Function: protein serine/threonine/tyrosine kinase activity (GO:0004712);; Molecular Function: ATP binding (GO:0005524);; Cellular Component: cytosol (GO:0005829);; Biological Process: regulation of transcription, DNA-templated (GO:0006355);; Biological Pr…	--	[T]	Signal transduction mechanisms	Protein tyrosine kinase;; Protein kinase domain;; PAS fold	Serine/threonine-protein kinase CTR1 OS=Arabidopsis thaliana GN=CTR1 PE=1 SV=1	unnamed protein product [Coffea canephora]
PB_c0_g12742	2721	817	2447	822	572	386	64.94	20.48	46.85	15.38	15.18	9.91	0.000571218	-1.75778	down	Achn011181	PHD	http://bioinfo.bti.cornell.edu/cgi-bin/itak/db_gene_seq.cgi?trans_ID=Achn011181	--	--	Molecular Function: protein kinase activity (GO:0004672);; Molecular Function: ATP binding (GO:0005524);; Biological Process: protein phosphorylation (GO:0006468);;	--	[R]	General function prediction only	Protein kinase domain;; PAP_fibrillin	Probable plastid-lipid-associated protein 14, chloroplastic OS=Arabidopsis thaliana GN=PAP14 PE=1 SV=1	PREDICTED: probable plastid-lipid-associated protein 14, chloroplastic isoform X1 [Solanum pennellii]
PB_c0_g12747	387	528	494	1959	829	1305	9.42	13.47	9.63	37.29	22.36	34.06	0.000256798	1.22722	up	GSMUA_Achr5P10770_001	LIM	http://bioinfo.bti.cornell.edu/cgi-bin/itak/db_gene_seq.cgi?trans_ID=GSMUA_Achr5P10770_001	[O]	Posttranslational modification, protein turnover, chaperones	Molecular Function: ATP binding (GO:0005524);; Cellular Component: cell wall (GO:0005618);; Cellular Component: mitochondrion (GO:0005739);; Cellular Component: vacuolar membrane (GO:0005774);; Cellular Component: Golgi apparatus (GO:0005794);; Cellular Component: cytosol (GO:0005829);; Cellular Component: plasma membrane (GO:0005886);; Biological Process: protein folding (GO:0006457);; Biologica…	K03283|0|sbi:SORBI_09g022580|SORBIDRAFT_09g022580, Sb09g022580; hypothetical protein; K03283 heat shock 70kDa protein 1/8 (A)	[O]	Posttranslational modification, protein turnover, chaperones	Hsp70 protein;; MreB/Mbl protein;; Hsp70 protein	Heat shock cognate 70 kDa protein OS=Petunia hybrida GN=HSP70 PE=2 SV=1	PREDICTED: heat shock cognate 70 kDa protein 2-like [Sesamum indicum]
PB_c0_g12750	616	415	277	249	256	155	14.7	10.41	5.31	4.66	6.8	3.98	0.0041207	-1.05105	down	Niben101Scf00646g07008.1	Trihelix	http://bioinfo.bti.cornell.edu/cgi-bin/itak/db_gene_seq.cgi?trans_ID=Niben101Scf00646g07008.1	[Z]	Cytoskeleton	Molecular Function: glycerol-3-phosphate O-acyltransferase activity (GO:0004366);; Molecular Function: structural constituent of cytoskeleton (GO:0005200);; Molecular Function: ATP binding (GO:0005524);; Cellular Component: cell wall (GO:0005618);; Cellular Component: nucleus (GO:0005634);; Cellular Component: cytosol (GO:0005829);; Cellular Component: cytoskeleton (GO:0005856);; Cellular Compone…	--	[Z]	Cytoskeleton	Actin;; Actin	Actin OS=Exophiala dermatitidis PE=3 SV=1	actin [Oryza sativa Indica Group]
PB_c0_g12751	3330	2269	2256	1377	1486	1128	36.45	26.14	19.95	11.84	18.13	13.33	6.03238e-05	-1.08659	down	--	--	--	[R]	General function prediction only	Cellular Component: cytoplasm (GO:0005737);;	K03255|0|rcu:RCOM_0901430|eukaryotic translation initiation factor 3 subunit, putative; K03255 protein TIF31 (A)	[R]	General function prediction only	Translation initiation factor eIF3 subunit 135;; Ataxin-2 C-terminal region;; Tetratricopeptide repeat;; Tetratricopeptide repeat;; Tetratricopeptide repeat	Protein TSS OS=Arabidopsis thaliana GN=TSS PE=1 SV=1	PREDICTED: clustered mitochondria protein homolog isoform X1 [Nicotiana sylvestris]
PB_c0_g12763	862	947	589	1901	1708	2007	20.91	24.11	11.47	36.13	45.98	52.28	1.29337e-06	1.06663	up	29656.m000483	NF-Y->NF-YC	http://bioinfo.bti.cornell.edu/cgi-bin/itak/db_gene_seq.cgi?trans_ID=29656.m000483	--	--	Cellular Component: plasma membrane (GO:0005886);; Biological Process: defense response (GO:0006952);;	K08472|0|vvi:100233061|MLO9; MLO-like protein 10; K08472 mlo protein (A)	--	--	Mlo family;; Mlo family;; Mlo family;; Mlo family	MLO-like protein 8 OS=Arabidopsis thaliana GN=MLO8 PE=1 SV=2	PREDICTED: MLO-like protein 8 [Nicotiana tomentosiformis]
PB_c0_g12766	2993	2906	2486	1567	1628	876	72.57	73.97	48.37	29.78	43.84	22.85	0.000214854	-1.15875	down	Niben101Scf15260g01005.1	mTERF	http://bioinfo.bti.cornell.edu/cgi-bin/itak/db_gene_seq.cgi?trans_ID=Niben101Scf15260g01005.1	--	--	Cellular Component: integral component of membrane (GO:0016021);;	--	[U]	Intracellular trafficking, secretion, and vesicular transport	Endomembrane protein 70	Transmembrane 9 superfamily member 3 OS=Arabidopsis thaliana GN=TMN3 PE=2 SV=1	PREDICTED: putative phagocytic receptor 1b [Nicotiana tomentosiformis]
PB_c0_g12771	1610	2208	1082	10081	2659	7957	38.96	56.1	21.01	191.19	71.46	206.94	0.000122622	1.70583	up	MDP0000188563	PHD	http://bioinfo.bti.cornell.edu/cgi-bin/itak/db_gene_seq.cgi?trans_ID=MDP0000188563	[G]	Carbohydrate transport and metabolism	Molecular Function: beta-galactosidase activity (GO:0004565);; Cellular Component: cell wall (GO:0005618);; Biological Process: carbohydrate metabolic process (GO:0005975);;	--	[G]	Carbohydrate transport and metabolism	Glycosyl hydrolases family 35	Beta-galactosidase OS=Malus domestica PE=1 SV=1	PREDICTED: LOW QUALITY PROTEIN: beta-galactosidase [Solanum tuberosum]
PB_c0_g12773	427	308	170	194	110	99	10.21	7.73	3.26	3.64	2.92	2.54	0.000371221	-1.26287	down	Csa19g048010.1	GeBP	http://bioinfo.bti.cornell.edu/cgi-bin/itak/db_gene_seq.cgi?trans_ID=Csa19g048010.1	[G]	Carbohydrate transport and metabolism	Cellular Component: integral component of membrane (GO:0016021);; Molecular Function: mannan endo-1,4-beta-mannosidase activity (GO:0016985);; Biological Process: mannan catabolic process (GO:0046355);;	--	--	--	Cellulase (glycosyl hydrolase family 5)	Mannan endo-1,4-beta-mannosidase 2 OS=Arabidopsis thaliana GN=MAN2 PE=2 SV=1	unnamed protein product [Coffea canephora]
PB_c0_g12774	69	185	85	874	445	412	1.69	4.75	1.67	16.72	12.07	10.81	1.25193e-05	1.9367	up	Gh_D08G2351	GNAT	http://bioinfo.bti.cornell.edu/cgi-bin/itak/db_gene_seq.cgi?trans_ID=Gh_D08G2351	[RTKL]	--	Biological Process: activation of MAPKK activity (GO:0000186);; Molecular Function: MAP kinase kinase kinase activity (GO:0004709);; Molecular Function: ATP binding (GO:0005524);; Cellular Component: intracellular (GO:0005622);; Cellular Component: plasma membrane (GO:0005886);; Cellular Component: integral component of membrane (GO:0016021);;	--	--	--	Salt stress response/antifungal;; Protein tyrosine kinase	Cysteine-rich receptor-like protein kinase 42 OS=Arabidopsis thaliana GN=CRK42 PE=2 SV=1	PREDICTED: cysteine-rich receptor-like protein kinase 3 [Nicotiana sylvestris]
PB_c0_g12796	15	8	2	139	18	104	0.37	0.21	0.06	2.56	0.49	2.64	0.00188354	2.25816	up	Cc01_g07490	EIL	http://bioinfo.bti.cornell.edu/cgi-bin/itak/db_gene_seq.cgi?trans_ID=Cc01_g07490	--	--	--	K14514|0|rcu:RCOM_0656830|ETHYLENE-INSENSITIVE3 protein, putative; K14514 ethylene-insensitive protein 3 (A)	--	--	Ethylene insensitive 3	Protein ETHYLENE INSENSITIVE 3 OS=Arabidopsis thaliana GN=EIN3 PE=1 SV=1	unnamed protein product [Coffea canephora]
PB_c0_g12802	1776	1255	659	372	294	273	43.63	32.36	12.98	7.16	8.02	7.21	4.04473e-11	-2.00721	down	PITAhm_000033-RA	AP2/ERF->AP2/ERF-ERF	http://bioinfo.bti.cornell.edu/cgi-bin/itak/db_gene_seq.cgi?trans_ID=PITAhm_000033-RA	[P]	Inorganic ion transport and metabolism	Cellular Component: integral component of plasma membrane (GO:0005887);; Molecular Function: secondary active sulfate transmembrane transporter activity (GO:0008271);; Biological Process: sulfate transmembrane transport (GO:1902358);;	K17471|0|rcu:RCOM_0843730|sulfate transporter, putative; K17471 sulfate transporter 3 (A)	[P]	Inorganic ion transport and metabolism	Sulfate permease family;; STAS domain	Probable sulfate transporter 3.3 OS=Arabidopsis thaliana GN=SULTR3;3 PE=2 SV=2	PREDICTED: probable sulfate transporter 3.3 [Nicotiana tomentosiformis]
PB_c0_g12811	81	55	20	15	9	9	1.94	1.38	0.38	0.28	0.24	0.23	0.000705045	-1.98332	down	--	--	--	--	--	Biological Process: drug transmembrane transport (GO:0006855);; Molecular Function: drug transmembrane transporter activity (GO:0015238);; Cellular Component: membrane (GO:0016020);;	--	[R]	General function prediction only	MatE;; MatE	Protein DETOXIFICATION 45, chloroplastic OS=Arabidopsis thaliana GN=DTX45 PE=2 SV=2	unnamed protein product [Coffea canephora]
PB_c0_g12812	863	429	203	5044	867	2827	20.95	10.93	3.96	95.93	23.38	73.72	0.000599667	1.98167	up	--	--	--	--	--	Molecular Function: iron ion binding (GO:0005506);; Biological Process: fatty acid biosynthetic process (GO:0006633);; Cellular Component: integral component of membrane (GO:0016021);; Molecular Function: oxidoreductase activity (GO:0016491);; Biological Process: oxidation-reduction process (GO:0055114);;	--	--	--	WAX2 C-terminal domain	Protein ECERIFERUM 1 OS=Arabidopsis thaliana GN=CER1 PE=1 SV=1	PREDICTED: protein ECERIFERUM 1-like [Solanum lycopersicum]
PB_c0_g1284	2331	1544	1215	997	797	810	54.12	37.63	22.64	18.15	20.57	20.24	1.00462e-06	-1.08802	down	Niben101Scf04328g00009.1	GRAS	http://bioinfo.bti.cornell.edu/cgi-bin/itak/db_gene_seq.cgi?trans_ID=Niben101Scf04328g00009.1	--	--	Molecular Function: transcription factor binding transcription factor activity (GO:0000989);; Cellular Component: nucleus (GO:0005634);; Biological Process: regulation of transcription, DNA-templated (GO:0006355);; Biological Process: gibberellic acid mediated signaling pathway (GO:0009740);;	K14494|0|vvi:100232937|VVGAI1; DELLA protein GAI1; K14494 DELLA protein (A)	--	--	GRAS domain family;; Transcriptional regulator DELLA protein N terminal	DELLA protein GAI1 OS=Vitis vinifera GN=GAI1 PE=2 SV=1	PREDICTED: DELLA protein GAI1-like [Nicotiana sylvestris]
PB_c0_g12851	8703	2256	6801	2549	1472	1071	209.66	57.06	131.45	48.14	39.4	27.75	0.000535797	-1.79987	down	Achn011181	PHD	http://bioinfo.bti.cornell.edu/cgi-bin/itak/db_gene_seq.cgi?trans_ID=Achn011181	--	--	Molecular Function: protein kinase activity (GO:0004672);; Molecular Function: ATP binding (GO:0005524);; Biological Process: protein phosphorylation (GO:0006468);;	--	[R]	General function prediction only	Protein kinase domain;; PAP_fibrillin	Probable plastid-lipid-associated protein 14, chloroplastic OS=Arabidopsis thaliana GN=PAP14 PE=1 SV=1	PREDICTED: probable plastid-lipid-associated protein 14, chloroplastic isoform X2 [Nicotiana tomentosiformis]
PB_c0_g12867	321	232	157	135	95	114	8	6.07	3.14	2.64	2.64	3.06	2.99862e-05	-1.1551	down	GSBRNA2T00090396001	bHLH	http://bioinfo.bti.cornell.edu/cgi-bin/itak/db_gene_seq.cgi?trans_ID=GSBRNA2T00090396001	[HE]	--	Molecular Function: phosphoglycerate dehydrogenase activity (GO:0004617);; Biological Process: L-serine biosynthetic process (GO:0006564);; Molecular Function: amino acid binding (GO:0016597);; Molecular Function: NAD binding (GO:0051287);; Biological Process: oxidation-reduction process (GO:0055114);;	K00058|0|rcu:RCOM_0811570|d-3-phosphoglycerate dehydrogenase, putative (EC:1.1.1.95); K00058 D-3-phosphoglycerate dehydrogenase [EC:1.1.1.95] (A)	[E]	Amino acid transport and metabolism	D-isomer specific 2-hydroxyacid dehydrogenase, NAD binding domain;; D-isomer specific 2-hydroxyacid dehydrogenase, catalytic domain;; ACT domain;; S-adenosyl-L-homocysteine hydrolase, NAD binding domain;; Acetohydroxy acid isomeroreductase, NADPH-binding domain	D-3-phosphoglycerate dehydrogenase 1, chloroplastic OS=Arabidopsis thaliana GN=PGDH1 PE=1 SV=1	PREDICTED: D-3-phosphoglycerate dehydrogenase 1, chloroplastic-like [Nicotiana sylvestris]
PB_c0_g1287	3026	1725	998	18315	3151	11745	72.37	43.31	19.16	343.26	83.69	301.88	0.000191362	2.01026	up	--	--	--	--	--	Molecular Function: iron ion binding (GO:0005506);; Biological Process: fatty acid biosynthetic process (GO:0006633);; Cellular Component: integral component of membrane (GO:0016021);; Molecular Function: oxidoreductase activity (GO:0016491);; Biological Process: oxidation-reduction process (GO:0055114);;	K15404|0|vvi:100252221|protein ECERIFERUM 1; K15404 aldehyde decarbonylase [EC:4.1.99.5] (A)	--	--	WAX2 C-terminal domain;; Fatty acid hydroxylase superfamily	Protein ECERIFERUM 1 OS=Arabidopsis thaliana GN=CER1 PE=1 SV=1	PREDICTED: protein ECERIFERUM 1-like isoform X1 [Nicotiana tomentosiformis]
PB_c0_g12871	1032	763	558	410	520	240	25.2	19.56	10.93	7.85	14.1	6.3	0.00973926	-1.05272	down	Millet_GLEAN_10002632	PHD	http://bioinfo.bti.cornell.edu/cgi-bin/itak/db_gene_seq.cgi?trans_ID=Millet_GLEAN_10002632	--	--	Cellular Component: chloroplast (GO:0009507);; Molecular Function: oxidoreductase activity (GO:0016491);; Biological Process: oxidation-reduction process (GO:0055114);;	--	--	--	--	--	PREDICTED: uncharacterized protein LOC104090721 isoform X1 [Nicotiana tomentosiformis]
PB_c0_g12876	246	69	57	30	25	42	5.93	1.76	1.1	0.57	0.69	1.09	0.00741689	-1.66064	down	evm.model.scaffold10614.3	C2C2->C2C2-Dof	http://bioinfo.bti.cornell.edu/cgi-bin/itak/db_gene_seq.cgi?trans_ID=evm.model.scaffold10614.3	--	--	--	--	--	--	Dof domain, zinc finger	Cyclic dof factor 2 OS=Arabidopsis thaliana GN=CDF2 PE=1 SV=2	PREDICTED: cyclic dof factor 2-like [Sesamum indicum]
PB_c0_g12880	492	270	241	137	149	76	12.27	7.07	4.82	2.68	4.13	2.04	0.000320909	-1.4849	down	Rsa1.0_05648.1_g00002.1	Others	http://bioinfo.bti.cornell.edu/cgi-bin/itak/db_gene_seq.cgi?trans_ID=Rsa1.0_05648.1_g00002.1	[RTKL]	--	Molecular Function: protein serine/threonine kinase activity (GO:0004674);; Molecular Function: ATP binding (GO:0005524);; Biological Process: protein phosphorylation (GO:0006468);; Cellular Component: integral component of membrane (GO:0016021);;	--	[T]	Signal transduction mechanisms	Protein tyrosine kinase;; Protein kinase domain;; Protein kinase domain;; Protein tyrosine kinase	Proline-rich receptor-like protein kinase PERK15 OS=Arabidopsis thaliana GN=PERK15 PE=2 SV=1	PREDICTED: proline-rich receptor-like protein kinase PERK15 [Nicotiana sylvestris]
PB_c0_g12895	278	461	290	1182	791	684	6.91	12.03	5.78	23.03	21.85	18.27	0.000155942	1.12445	up	mrna32207.1	HB->HB-KNOX	http://bioinfo.bti.cornell.edu/cgi-bin/itak/db_gene_seq.cgi?trans_ID=mrna32207.1	[RTKL]	--	Molecular Function: nucleotide binding (GO:0000166);; Molecular Function: protein serine/threonine kinase activity (GO:0004674);; Cellular Component: plasma membrane (GO:0005886);; Biological Process: phosphorylation (GO:0016310);;	--	--	--	Protein kinase domain;; Protein tyrosine kinase;; Salt stress response/antifungal	Cysteine-rich receptor-like protein kinase 3 OS=Arabidopsis thaliana GN=CRK3 PE=2 SV=1	protein kinase [Ipomoea nil]
PB_c0_g12906	1239	571	461	360	208	216	29.67	14.35	8.86	6.76	5.53	5.56	1.92296e-05	-1.58933	down	evm.model.scaffold1866.17	GNAT	http://bioinfo.bti.cornell.edu/cgi-bin/itak/db_gene_seq.cgi?trans_ID=evm.model.scaffold1866.17	[O]	Posttranslational modification, protein turnover, chaperones	Molecular Function: serine-type endopeptidase activity (GO:0004252);; Cellular Component: cell wall (GO:0005618);; Biological Process: proteolysis (GO:0006508);; Cellular Component: membrane (GO:0016020);;	--	--	--	Subtilase family;; Fn3-like domain;; PA domain	Subtilisin-like protease SBT2.5 OS=Arabidopsis thaliana GN=SBT2.5 PE=2 SV=1	PREDICTED: subtilisin-like protease SBT2.5 [Solanum tuberosum]
PB_c0_g12918	710	407	227	151	220	150	18.61	11.2	4.76	3.1	6.42	4.24	0.00548865	-1.30165	down	PH01000623G0110	CSD	http://bioinfo.bti.cornell.edu/cgi-bin/itak/db_gene_seq.cgi?trans_ID=PH01000623G0110	[P]	Inorganic ion transport and metabolism	Molecular Function: L-glutamate transmembrane transporter activity (GO:0005313);; Biological Process: sodium ion transport (GO:0006814);; Cellular Component: chloroplast thylakoid (GO:0009534);; Cellular Component: chloroplast envelope (GO:0009941);; Molecular Function: oxaloacetate transmembrane transporter activity (GO:0015131);; Molecular Function: malate transmembrane transporter activity (GO…	--	--	--	Sodium:sulfate symporter transmembrane region;; Citrate transporter	Dicarboxylate transporter 2.1, chloroplastic OS=Arabidopsis thaliana GN=DIT2-1 PE=1 SV=1	PREDICTED: dicarboxylate transporter 2.1, chloroplastic-like [Solanum tuberosum]
PB_c0_g12923	392	232	181	166	147	105	9.81	6.09	3.63	3.26	4.08	2.82	0.00343095	-1.03147	down	--	--	--	--	--	Cellular Component: integral component of membrane (GO:0016021);; Biological Process: protein O-linked fucosylation (GO:0036066);; Molecular Function: peptide-O-fucosyltransferase activity (GO:0046922);;	K03691|0|vvi:100254979|uncharacterized LOC100254979; K03691 peptide-O-fucosyltransferase [EC:2.4.1.221] (A)	--	--	GDP-fucose protein O-fucosyltransferase	--	PREDICTED: uncharacterized protein LOC104243063 [Nicotiana sylvestris]
PB_c0_g12926	363	87	167	78	33	39	9.02	2.27	3.34	1.54	0.91	1.04	0.000551802	-1.92483	down	--	--	--	[P]	Inorganic ion transport and metabolism	Molecular Function: transporter activity (GO:0005215);; Biological Process: manganese ion transport (GO:0006828);; Biological Process: cadmium ion transport (GO:0015691);; Cellular Component: integral component of membrane (GO:0016021);; Biological Process: actin filament-based movement (GO:0030048);;	--	[P]	Inorganic ion transport and metabolism	Natural resistance-associated macrophage protein;; Natural resistance-associated macrophage protein	Metal transporter Nramp5 OS=Arabidopsis thaliana GN=NRAMP5 PE=2 SV=1	PREDICTED: metal transporter Nramp3-like [Eucalyptus grandis]
PB_c0_g12938	495	336	216	2229	454	1491	12.27	8.75	4.3	43.24	12.49	39.65	0.00171351	1.58276	up	Millet_GLEAN_10004483	TAZ	http://bioinfo.bti.cornell.edu/cgi-bin/itak/db_gene_seq.cgi?trans_ID=Millet_GLEAN_10004483	[RTKL]	--	Biological Process: activation of MAPKK activity (GO:0000186);; Molecular Function: MAP kinase kinase kinase activity (GO:0004709);; Molecular Function: protein serine/threonine/tyrosine kinase activity (GO:0004712);; Molecular Function: ATP binding (GO:0005524);; Cellular Component: intracellular (GO:0005622);; Biological Process: integrin-mediated signaling pathway (GO:0007229);; Biological Pro…	--	[T]	Signal transduction mechanisms	Protein tyrosine kinase;; Protein kinase domain;; Ankyrin repeats (many copies);; Ankyrin repeats (3 copies);; Ankyrin repeat;; Ankyrin repeats (many copies);; Ankyrin repeat	Serine/threonine-protein kinase CTR1 OS=Arabidopsis thaliana GN=CTR1 PE=1 SV=1	PREDICTED: serine/threonine-protein kinase HT1-like isoform X2 [Nicotiana sylvestris]
PB_c0_g12944	1834	1567	920	238	402	772	45.5	40.8	18.3	4.63	11.09	20.58	0.0059007	-1.46641	down	Spipo1G0030700	BES1	http://bioinfo.bti.cornell.edu/cgi-bin/itak/db_gene_seq.cgi?trans_ID=Spipo1G0030700	--	--	Biological Process: maltose biosynthetic process (GO:0000024);; Biological Process: starch catabolic process (GO:0005983);; Cellular Component: chloroplast stroma (GO:0009570);; Molecular Function: beta-amylase activity (GO:0016161);;	K01177|0|rcu:RCOM_0856140|Beta-amylase, putative (EC:3.2.1.2); K01177 beta-amylase [EC:3.2.1.2] (A)	--	--	Glycosyl hydrolase family 14	Beta-amylase 3, chloroplastic OS=Arabidopsis thaliana GN=BAM3 PE=1 SV=3	unnamed protein product [Coffea canephora]
PB_c0_g12947	1594	1198	596	10237	2786	7567	39.89	31.46	11.96	200.75	77.39	203.46	4.87668e-07	2.20107	up	--	--	--	[I]	Lipid transport and metabolism	Molecular Function: inositol-3-phosphate synthase activity (GO:0004512);; Cellular Component: cytoplasm (GO:0005737);; Biological Process: inositol biosynthetic process (GO:0006021);; Biological Process: phospholipid biosynthetic process (GO:0008654);;	K01858|0|rcu:RCOM_0197350|myo-inositol-1 phosphate synthase, putative (EC:5.5.1.4); K01858 myo-inositol-1-phosphate synthase [EC:5.5.1.4] (A)	[I]	Lipid transport and metabolism	Myo-inositol-1-phosphate synthase;; Myo-inositol-1-phosphate synthase	Inositol-3-phosphate synthase OS=Nicotiana tabacum PE=2 SV=1	PREDICTED: inositol-3-phosphate synthase [Ricinus communis]
PB_c0_g12976	1443	998	593	663	322	377	36.64	26.59	12.07	13.2	9.09	10.29	5.98151e-05	-1.27354	down	mrna31023.1	C3H	http://bioinfo.bti.cornell.edu/cgi-bin/itak/db_gene_seq.cgi?trans_ID=mrna31023.1	--	--	Molecular Function: transporter activity (GO:0005215);; Cellular Component: cell (GO:0005623);; Biological Process: oligopeptide transport (GO:0006857);; Cellular Component: integral component of membrane (GO:0016021);; Biological Process: cellular cation homeostasis (GO:0030003);; Biological Process: divalent metal ion transport (GO:0070838);;	--	[E]	Amino acid transport and metabolism	POT family	Protein NRT1/ PTR FAMILY 6.2 OS=Arabidopsis thaliana GN=NPF6.2 PE=1 SV=1	PREDICTED: protein NRT1/ PTR FAMILY 6.2 [Jatropha curcas]
PB_c0_g12977	861	868	794	86	200	52	21.28	22.52	15.74	1.67	5.49	1.38	9.04899e-07	-2.58953	down	Sopen09g001330.1	GARP->GARP-G2-like	http://bioinfo.bti.cornell.edu/cgi-bin/itak/db_gene_seq.cgi?trans_ID=Sopen09g001330.1	[E]	Amino acid transport and metabolism	Molecular Function: transporter activity (GO:0005215);; Biological Process: transport (GO:0006810);; Cellular Component: integral component of membrane (GO:0016021);;	K14638|0|vvi:100262166|protein NRT1/ PTR FAMILY 5.1; K14638 solute carrier family 15 (peptide/histidine transporter), member 3/4 (A)	[E]	Amino acid transport and metabolism	POT family	Protein NRT1/ PTR FAMILY 5.1 OS=Arabidopsis thaliana GN=NPF5.1 PE=2 SV=2	PREDICTED: protein NRT1/ PTR FAMILY 5.1 [Nicotiana sylvestris]
PB_c0_g12983	535	502	578	6725	1624	3175	29.9	29.28	25.48	293.15	99.9	188.77	2.49505e-08	2.32359	up	--	--	--	[E]	Amino acid transport and metabolism	Molecular Function: asparagine synthase (glutamine-hydrolyzing) activity (GO:0004066);; Cellular Component: cytosol (GO:0005829);; Biological Process: asparagine biosynthetic process (GO:0006529);; Biological Process: glutamine metabolic process (GO:0006541);; Biological Process: cellular amino acid catabolic process (GO:0009063);; Biological Process: response to absence of light (GO:0009646);; M…	K01953|0|vvi:100241610|asparagine synthetase [glutamine-hydrolyzing]-like; K01953 asparagine synthase (glutamine-hydrolysing) [EC:6.3.5.4] (A)	[E]	Amino acid transport and metabolism	Asparagine synthase	Asparagine synthetase [glutamine-hydrolyzing] OS=Triphysaria versicolor GN=AS PE=2 SV=3	PREDICTED: asparagine synthetase [glutamine-hydrolyzing]-like [Nicotiana sylvestris]
PB_c0_g12987	1199	386	742	397	218	136	29.54	9.99	14.65	7.68	5.98	3.62	0.000887999	-1.65844	down	--	--	--	[P]	Inorganic ion transport and metabolism	Molecular Function: transporter activity (GO:0005215);; Biological Process: transport (GO:0006810);; Cellular Component: integral component of membrane (GO:0016021);;	K12347|0|rcu:RCOM_1154780|natural resistance-associated macrophage protein, putative; K12347 natural resistance-associated macrophage protein (A)	[P]	Inorganic ion transport and metabolism	Natural resistance-associated macrophage protein	Metal transporter Nramp4 OS=Arabidopsis thaliana GN=NRAMP4 PE=2 SV=1	PREDICTED: metal transporter Nramp3-like [Nicotiana tomentosiformis]
PB_c0_g12990	1976	1954	1370	5591	2791	4693	49.39	51.27	27.46	109.53	77.46	126.04	2.69842e-06	1.09002	up	--	--	--	--	--	--	--	--	--	--	--	PREDICTED: uncharacterized protein LOC104108377 isoform X2 [Nicotiana tomentosiformis]
PB_c0_g13020	2595	2238	1780	1049	1041	535	65.96	59.7	36.27	20.9	29.37	14.61	5.90915e-06	-1.42677	down	--	--	--	--	--	--	--	--	--	PDDEXK-like family of unknown function	--	PREDICTED: uncharacterized protein LOC104249132 [Nicotiana sylvestris]
PB_c0_g13026	315	197	224	3956	688	2401	7.85	5.16	4.48	77.16	19.03	64.21	8.69533e-08	2.63213	up	PH01004043G0130	DDT	http://bioinfo.bti.cornell.edu/cgi-bin/itak/db_gene_seq.cgi?trans_ID=PH01004043G0130	[M]	Cell wall/membrane/envelope biogenesis	Biological Process: sucrose metabolic process (GO:0005985);; Molecular Function: sucrose synthase activity (GO:0016157);;	K00695|0|vvi:100267606|sucrose synthase 2; K00695 sucrose synthase [EC:2.4.1.13] (A)	[M]	Cell wall/membrane/envelope biogenesis	Glycosyl transferases group 1;; Glycosyl transferases group 1;; Glycosyl transferases group 1;; Sucrose synthase;; Sucrose synthase	Sucrose synthase 4 OS=Oryza sativa subsp. japonica GN=SUS4 PE=2 SV=1	unnamed protein product [Coffea canephora]
PB_c0_g13039	231	178	86	119	55	75	5.87	4.76	1.76	2.39	1.58	2.07	0.00862728	-1.07852	down	--	--	--	--	--	Cellular Component: cytoplasm (GO:0005737);; Biological Process: glucose metabolic process (GO:0006006);; Molecular Function: nucleotidyltransferase activity (GO:0016779);; Molecular Function: GDP-D-glucose phosphorylase activity (GO:0080048);;	--	[R]	General function prediction only	--	GDP-L-galactose phosphorylase 1 OS=Arabidopsis thaliana GN=VTC2 PE=1 SV=1	GDP-L-galactose phosphorylase 1-like [Solanum tuberosum]
PB_c0_g13044	689	420	133	59	25	66	17.55	11.22	2.71	1.18	0.72	1.83	8.09685e-07	-2.68054	down	MDP0000320566	NAC	http://bioinfo.bti.cornell.edu/cgi-bin/itak/db_gene_seq.cgi?trans_ID=MDP0000320566	--	--	Cellular Component: cell wall (GO:0005618);; Molecular Function: pectinesterase activity (GO:0030599);; Biological Process: cell wall modification (GO:0042545);; Biological Process: negative regulation of catalytic activity (GO:0043086);; Molecular Function: aspartyl esterase activity (GO:0045330);; Biological Process: pectin catabolic process (GO:0045490);; Molecular Function: pectinesterase inh…	K01051|0|rcu:RCOM_0708510|Pectinesterase-2 precursor, putative (EC:3.1.1.11); K01051 pectinesterase [EC:3.1.1.11] (A)	--	--	Pectinesterase;; Plant invertase/pectin methylesterase inhibitor	Probable pectinesterase/pectinesterase inhibitor 54 OS=Arabidopsis thaliana GN=PME54 PE=2 SV=1	PREDICTED: pectinesterase-like [Sesamum indicum]
PB_c0_g13050	847	767	648	2580	1183	2694	21.4	20.34	13.14	51.08	33.2	73.12	0.000143274	1.26249	up	Bv5_101120_supk.t1	AP2/ERF->AP2/ERF-ERF	http://bioinfo.bti.cornell.edu/cgi-bin/itak/db_gene_seq.cgi?trans_ID=Bv5_101120_supk.t1	[GEPR]	--	Molecular Function: myo-inositol:hydrogen symporter activity (GO:0005366);; Cellular Component: plant-type vacuole membrane (GO:0009705);; Biological Process: myo-inositol transport (GO:0015798);; Biological Process: proton transport (GO:0015992);; Cellular Component: integral component of membrane (GO:0016021);; Biological Process: transmembrane transport (GO:0055085);;	K08150|1.35314e-82|vvi:100268023|inositol transporter 1; K08150 MFS transporter, SP family, solute carrier family 2 (myo-inositol transporter), member 13 (A)	[R]	General function prediction only	Sugar (and other) transporter;; Major Facilitator Superfamily;; Sugar (and other) transporter;; Sugar (and other) transporter;; Major Facilitator Superfamily;; Sugar (and other) transporter	Inositol transporter 1 OS=Arabidopsis thaliana GN=INT1 PE=1 SV=1	PREDICTED: inositol transporter 1 [Eucalyptus grandis]
PB_c0_g13081	630	1224	637	496	454	214	16.07	32.77	13.03	9.91	12.86	5.86	0.00904295	-1.16979	down	Sopen09g001330.1	GARP->GARP-G2-like	http://bioinfo.bti.cornell.edu/cgi-bin/itak/db_gene_seq.cgi?trans_ID=Sopen09g001330.1	[E]	Amino acid transport and metabolism	Molecular Function: transporter activity (GO:0005215);; Biological Process: oligopeptide transport (GO:0006857);; Cellular Component: integral component of membrane (GO:0016021);;	--	[E]	Amino acid transport and metabolism	POT family;; Major Facilitator Superfamily	Protein NRT1/ PTR FAMILY 8.1 OS=Arabidopsis thaliana GN=NPF8.1 PE=1 SV=1	PREDICTED: protein NRT1/ PTR FAMILY 8.1-like [Nicotiana sylvestris]
PB_c0_g13082	491	387	265	271	153	196	12.49	10.34	5.41	5.4	4.33	5.37	1.02714e-05	-1.02977	down	mrna31023.1	C3H	http://bioinfo.bti.cornell.edu/cgi-bin/itak/db_gene_seq.cgi?trans_ID=mrna31023.1	--	--	Molecular Function: transporter activity (GO:0005215);; Cellular Component: cell (GO:0005623);; Biological Process: oligopeptide transport (GO:0006857);; Cellular Component: integral component of membrane (GO:0016021);; Biological Process: cellular cation homeostasis (GO:0030003);; Biological Process: divalent metal ion transport (GO:0070838);;	--	[E]	Amino acid transport and metabolism	POT family	Protein NRT1/ PTR FAMILY 6.2 OS=Arabidopsis thaliana GN=NPF6.2 PE=1 SV=1	PREDICTED: protein NRT1/ PTR FAMILY 6.2 [Jatropha curcas]
PB_c0_g13084	640	407	277	173	245	134	16.49	11.02	5.73	3.5	7.01	3.72	0.00347697	-1.25128	down	Achn273801	B3->B3-ARF	http://bioinfo.bti.cornell.edu/cgi-bin/itak/db_gene_seq.cgi?trans_ID=Achn273801	[IQ]	--	Biological Process: very long-chain fatty acid metabolic process (GO:0000038);; Biological Process: sulfur amino acid metabolic process (GO:0000096);; Biological Process: glycine catabolic process (GO:0006546);; Biological Process: unsaturated fatty acid biosynthetic process (GO:0006636);; Biological Process: oxidoreduction coenzyme metabolic process (GO:0006733);; Biological Process: vitamin met…	K09458|0|vvi:100253210|3-oxoacyl-[acyl-carrier-protein] synthase II, chloroplastic-like; K09458 3-oxoacyl-[acyl-carrier-protein] synthase II [EC:2.3.1.179] (A)	[IQ]	--	Beta-ketoacyl synthase, N-terminal domain;; Beta-ketoacyl synthase, C-terminal domain	3-oxoacyl-[acyl-carrier-protein] synthase II, chloroplastic OS=Arabidopsis thaliana GN=KAS2 PE=1 SV=1	PREDICTED: 3-oxoacyl-[acyl-carrier-protein] synthase II, chloroplastic-like [Vitis vinifera]
PB_c0_g1309	378	393	382	13029	952	7943	9.1	9.93	7.38	245.63	25.44	205.36	2.20983e-07	3.14529	up	--	--	--	[E]	Amino acid transport and metabolism	Molecular Function: asparagine synthase (glutamine-hydrolyzing) activity (GO:0004066);; Cellular Component: cytosol (GO:0005829);; Biological Process: asparagine biosynthetic process (GO:0006529);; Biological Process: glutamine metabolic process (GO:0006541);; Biological Process: cellular amino acid catabolic process (GO:0009063);; Biological Process: response to absence of light (GO:0009646);; M…	K01953|0|vvi:100241610|asparagine synthetase [glutamine-hydrolyzing]-like; K01953 asparagine synthase (glutamine-hydrolysing) [EC:6.3.5.4] (A)	[E]	Amino acid transport and metabolism	Asparagine synthase;; Glutamine amidotransferase domain;; Glutamine amidotransferase domain;; Aluminium induced protein;; Asparagine synthase	Asparagine synthetase [glutamine-hydrolyzing] OS=Triphysaria versicolor GN=AS PE=2 SV=3	PREDICTED: asparagine synthetase [glutamine-hydrolyzing]-like [Nicotiana sylvestris]
PB_c0_g13090	413	366	275	997	581	878	10.47	9.74	5.58	19.8	16.35	23.9	1.06903e-06	1.02507	up	Niben101Scf04099g08003.1	NAC	http://bioinfo.bti.cornell.edu/cgi-bin/itak/db_gene_seq.cgi?trans_ID=Niben101Scf04099g08003.1	--	--	--	--	--	--	No apical meristem (NAM) protein	NAC domain-containing protein 91 OS=Arabidopsis thaliana GN=NAC091 PE=1 SV=1	PREDICTED: uncharacterized protein LOC104213101 isoform X1 [Nicotiana sylvestris]
PB_c0_g13097	746	535	424	223	181	234	19.2	14.45	8.75	4.5	5.17	6.47	4.96336e-10	-1.51756	down	--	--	--	--	--	--	--	--	--	Methyltransferase domain	--	PREDICTED: uncharacterized protein LOC104212055 [Nicotiana sylvestris]
PB_c0_g131	357	274	115	96	125	68	40.69	32.25	10.06	8.53	15.54	8.23	0.0071108	-1.30643	down	--	--	--	--	--	--	--	--	--	--	--	PREDICTED: uncharacterized protein LOC107013704 [Solanum pennellii]
PB_c0_g13101	501	513	559	2052	1581	1487	12.92	13.87	11.55	41.42	45.22	41.14	1.25449e-10	1.46206	up	GSVIVT01015387001	OFP	http://bioinfo.bti.cornell.edu/cgi-bin/itak/db_gene_seq.cgi?trans_ID=GSVIVT01015387001	[GEPR]	--	Molecular Function: sugar:hydrogen symporter activity (GO:0005351);; Molecular Function: glucose transmembrane transporter activity (GO:0005355);; Molecular Function: myo-inositol:hydrogen symporter activity (GO:0005366);; Cellular Component: integral component of plasma membrane (GO:0005887);; Biological Process: purine nucleobase transport (GO:0006863);; Biological Process: myo-inositol transpo…	K08150|0|ath:AT1G30220|INT2; putative inositol transporter 2; K08150 MFS transporter, SP family, solute carrier family 2 (myo-inositol transporter), member 13 (A)	[R]	General function prediction only	Sugar (and other) transporter;; Major Facilitator Superfamily;; Fungal trichothecene efflux pump (TRI12)	Probable inositol transporter 2 OS=Arabidopsis thaliana GN=INT2 PE=1 SV=1	PREDICTED: probable inositol transporter 2 [Nelumbo nucifera]
PB_c0_g13118	3780	2965	1947	8925	3369	8326	95.81	78.86	39.58	177.29	94.81	226.76	0.00904295	1.00746	up	--	--	--	--	--	--	--	--	--	--	--	--	--
PB_c0_g1312	696	445	291	1638	1021	1297	16.85	11.3	5.66	31.06	27.42	33.71	6.37076e-06	1.27316	up	Solyc10g080930.1.1	IWS1	http://bioinfo.bti.cornell.edu/cgi-bin/itak/db_gene_seq.cgi?trans_ID=Solyc10g080930.1.1	--	--	Biological Process: transcription elongation from RNA polymerase II promoter (GO:0006368);; Cellular Component: elongin complex (GO:0070449);;	--	--	--	TFIIS helical bundle-like domain	Probable mediator of RNA polymerase II transcription subunit 26b OS=Arabidopsis thaliana GN=MED26B PE=2 SV=1	PREDICTED: probable mediator of RNA polymerase II transcription subunit 26b [Nicotiana tomentosiformis]
PB_c0_g13135	3019	2508	1328	906	1104	992	79.16	69	27.9	18.62	32.13	27.94	0.000268635	-1.22097	down	PGSC0003DMT400061287	bHLH	http://bioinfo.bti.cornell.edu/cgi-bin/itak/db_gene_seq.cgi?trans_ID=PGSC0003DMT400061287	--	--	Molecular Function: sequence-specific DNA binding transcription factor activity (GO:0003700);; Molecular Function: binding (GO:0005488);; Biological Process: regulation of transcription, DNA-templated (GO:0006355);; Biological Process: transcription from RNA polymerase II promoter (GO:0006366);;	--	--	--	Helix-loop-helix DNA-binding domain	Transcription factor bHLH122 OS=Arabidopsis thaliana GN=BHLH122 PE=1 SV=1	PREDICTED: transcription factor bHLH128-like [Solanum tuberosum]
PB_c0_g13137	696	638	545	388	353	287	17.9	17.22	11.24	7.82	10.08	7.93	1.92957e-07	-1.01949	down	--	--	--	[R]	General function prediction only	Cellular Component: endoplasmic reticulum (GO:0005783);; Cellular Component: plasma membrane (GO:0005886);; Molecular Function: lipid binding (GO:0008289);; Cellular Component: plasmodesma (GO:0009506);; Cellular Component: integral component of membrane (GO:0016021);; Biological Process: sterol biosynthetic process (GO:0016126);; Biological Process: pentacyclic triterpenoid biosynthetic process …	--	[R]	General function prediction only	C2 domain;; Synaptotagmin-like mitochondrial-lipid-binding domain	Synaptotagmin-5 OS=Arabidopsis thaliana GN=SYT5 PE=2 SV=1	PREDICTED: synaptotagmin-5-like [Nicotiana tomentosiformis]
PB_c0_g13156	594	381	384	73	139	61	15.83	10.66	8.21	1.52	4.13	1.75	1.6901e-06	-2.18037	down	Pm012772	DDT	http://bioinfo.bti.cornell.edu/cgi-bin/itak/db_gene_seq.cgi?trans_ID=Pm012772	--	--	Biological Process: metabolic process (GO:0008152);; Cellular Component: integral component of membrane (GO:0016021);; Molecular Function: glucuronosyl-N-acetylglucosaminyl-proteoglycan 4-alpha-N-acetylglucosaminyltransferase activity (GO:0050508);;	--	[GMW]	--	Exostosin family;; Exostosin family	Probable glycosyltransferase At5g03795 OS=Arabidopsis thaliana GN=At5g03795 PE=3 SV=2	PREDICTED: probable glycosyltransferase At5g03795 [Erythranthe guttata]
PB_c0_g13163	127	297	136	478	475	528	3.26	8	2.81	9.62	13.54	14.55	0.00744436	1.16651	up	Cc05_g09000	HSF	http://bioinfo.bti.cornell.edu/cgi-bin/itak/db_gene_seq.cgi?trans_ID=Cc05_g09000	--	--	--	K09419|3.1654e-151|vvi:100250580|heat stress transcription factor A-4b; K09419 heat shock transcription factor, other eukaryote (A)	[K]	Transcription	HSF-type DNA-binding	Heat stress transcription factor A-4b OS=Oryza sativa subsp. japonica GN=HSFA4B PE=2 SV=1	unnamed protein product [Coffea canephora]
PB_c0_g13168	447	328	292	972	692	849	11.51	8.88	6.04	19.62	19.78	23.5	1.59311e-08	1.05273	up	MDP0000320739	bHLH	http://bioinfo.bti.cornell.edu/cgi-bin/itak/db_gene_seq.cgi?trans_ID=MDP0000320739	--	--	Molecular Function: zinc ion binding (GO:0008270);;	--	[O]	Posttranslational modification, protein turnover, chaperones	RING-H2 zinc finger domain;; Ring finger domain;; Zinc finger, C3HC4 type (RING finger);; Zinc finger, C3HC4 type (RING finger)	E3 ubiquitin-protein ligase MBR2 OS=Arabidopsis thaliana GN=MBR2 PE=1 SV=1	PREDICTED: uncharacterized protein LOC104220129 [Nicotiana sylvestris]
PB_c0_g13175	536	703	595	8680	2336	6901	13.88	19.09	12.35	176.01	67.11	191.83	1.36383e-11	2.78321	up	Spipo1G0030700	BES1	http://bioinfo.bti.cornell.edu/cgi-bin/itak/db_gene_seq.cgi?trans_ID=Spipo1G0030700	--	--	Cellular Component: nucleus (GO:0005634);; Cellular Component: cytosol (GO:0005829);; Biological Process: starch catabolic process (GO:0005983);; Molecular Function: beta-amylase activity (GO:0016161);;	K01177|0|rcu:RCOM_1023980|Beta-amylase, putative (EC:3.2.1.2); K01177 beta-amylase [EC:3.2.1.2] (A)	--	--	Glycosyl hydrolase family 14	Beta-amylase 1, chloroplastic OS=Arabidopsis thaliana GN=BAM1 PE=1 SV=1	beta-amylase 1 [Nicotiana langsdorffii x Nicotiana sanderae]
PB_c0_g13204	1298	1512	896	692	683	519	34.11	41.7	18.87	14.25	19.92	14.65	1.27406e-05	-1.0817	down	mrna31023.1	C3H	http://bioinfo.bti.cornell.edu/cgi-bin/itak/db_gene_seq.cgi?trans_ID=mrna31023.1	--	--	Molecular Function: transporter activity (GO:0005215);; Biological Process: oligopeptide transport (GO:0006857);; Cellular Component: integral component of membrane (GO:0016021);;	--	[E]	Amino acid transport and metabolism	POT family	Protein NRT1/ PTR FAMILY 6.3 OS=Arabidopsis thaliana GN=NPF6.3 PE=1 SV=1	PREDICTED: protein NRT1/ PTR FAMILY 6.3-like [Erythranthe guttata]
PB_c0_g13212	776	832	687	2730	1465	2420	48.66	54.33	33.89	133.58	101.04	161.28	2.64635e-08	1.29721	up	Bv5_101120_supk.t1	AP2/ERF->AP2/ERF-ERF	http://bioinfo.bti.cornell.edu/cgi-bin/itak/db_gene_seq.cgi?trans_ID=Bv5_101120_supk.t1	[GEPR]	--	Molecular Function: myo-inositol:hydrogen symporter activity (GO:0005366);; Biological Process: carbohydrate transport (GO:0008643);; Cellular Component: plant-type vacuole membrane (GO:0009705);; Biological Process: myo-inositol transport (GO:0015798);; Biological Process: proton transport (GO:0015992);; Cellular Component: integral component of membrane (GO:0016021);; Molecular Function: 2-alke…	K08150|1.60633e-88|rcu:RCOM_0573930|sugar transporter, putative (EC:1.3.1.74); K08150 MFS transporter, SP family, solute carrier family 2 (myo-inositol transporter), member 13 (A)	[R]	General function prediction only	Sugar (and other) transporter;; Major Facilitator Superfamily	Inositol transporter 1 OS=Arabidopsis thaliana GN=INT1 PE=1 SV=1	PREDICTED: inositol transporter 1 [Solanum tuberosum]
PB_c0_g13214	811	399	349	203	152	125	21.09	10.89	7.27	4.14	4.39	3.49	4.07626e-07	-1.74877	down	--	--	--	--	--	--	--	--	--	--	Coiled-coil domain-containing protein SCD2 OS=Arabidopsis thaliana GN=SCD2 PE=1 SV=1	PREDICTED: uncharacterized protein LOC105168472 [Sesamum indicum]
PB_c0_g13234	267	182	218	739	373	582	6.86	4.91	4.5	14.84	10.61	16.02	0.00026123	1.09123	up	ORGLA07G0216700.1	SNF2	http://bioinfo.bti.cornell.edu/cgi-bin/itak/db_gene_seq.cgi?trans_ID=ORGLA07G0216700.1	--	--	Cellular Component: membrane (GO:0016020);;	--	--	--	Methyltransferase domain	--	PREDICTED: uncharacterized protein LOC104094439 [Nicotiana tomentosiformis]
PB_c0_g13239	1030	546	433	389	232	361	26.6	14.8	8.96	7.87	6.65	10.02	0.001695	-1.11603	down	Niben101Scf00577g11004.1	AP2/ERF->AP2/ERF-ERF	http://bioinfo.bti.cornell.edu/cgi-bin/itak/db_gene_seq.cgi?trans_ID=Niben101Scf00577g11004.1	--	--	--	--	--	--	AP2 domain	Ethylene-responsive transcription factor ERF119 OS=Arabidopsis thaliana GN=ERF119 PE=2 SV=1	PREDICTED: ethylene-responsive transcription factor ERF118-like [Nicotiana sylvestris]
PB_c0_g1324	464	849	484	3986	1741	2106	11.28	21.64	9.44	75.84	46.94	54.95	1.01247e-07	1.79349	up	mrna32207.1	HB->HB-KNOX	http://bioinfo.bti.cornell.edu/cgi-bin/itak/db_gene_seq.cgi?trans_ID=mrna32207.1	[RTKL]	--	Biological Process: MAPK cascade (GO:0000165);; Molecular Function: protein serine/threonine kinase activity (GO:0004674);; Molecular Function: ATP binding (GO:0005524);; Cellular Component: plasma membrane (GO:0005886);; Cellular Component: integral component of membrane (GO:0016021);;	--	--	--	Protein kinase domain;; Protein tyrosine kinase;; Salt stress response/antifungal	Cysteine-rich receptor-like protein kinase 2 OS=Arabidopsis thaliana GN=CRK2 PE=2 SV=1	PREDICTED: cysteine-rich receptor-like protein kinase 2 [Nicotiana tomentosiformis]
PB_c0_g13240	2007	1366	1096	1083	617	700	49.28	35.2	21.58	20.84	16.82	18.47	1.55425e-06	-1.05454	down	--	--	--	--	--	Molecular Function: beta-glucuronidase activity (GO:0004566);; Cellular Component: extracellular region (GO:0005576);; Cellular Component: lysosomal membrane (GO:0005765);; Biological Process: metabolic process (GO:0008152);; Cellular Component: plant-type cell wall (GO:0009505);; Biological Process: unidimensional cell growth (GO:0009826);;	K07964|0|vvi:100257028|heparanase-like protein 1; K07964 heparanase 1 [EC:3.2.1.166] (A)	--	--	Glycosyl hydrolase family 79, N-terminal domain;; Glycosyl hydrolase family 79, N-terminal domain	Heparanase-like protein 1 OS=Arabidopsis thaliana GN=At5g07830 PE=2 SV=1	PREDICTED: heparanase-like protein 1 isoform X2 [Nelumbo nucifera]
PB_c0_g13279	1491	1073	732	109	107	118	39.63	29.94	15.6	2.27	3.18	3.39	3.12491e-36	-3.30174	down	--	--	--	[GEPR]	--	Molecular Function: inorganic phosphate transmembrane transporter activity (GO:0005315);; Cellular Component: integral component of plasma membrane (GO:0005887);; Biological Process: phosphate ion transport (GO:0006817);; Molecular Function: substrate-specific transmembrane transporter activity (GO:0022891);; Biological Process: transmembrane transport (GO:0055085);;	K08176|0|rcu:RCOM_1214240|inorganic phosphate transporter, putative; K08176 MFS transporter, PHS family, inorganic phosphate transporter (A)	[P]	Inorganic ion transport and metabolism	Sugar (and other) transporter;; Major Facilitator Superfamily	Inorganic phosphate transporter 1-4 OS=Arabidopsis thaliana GN=PHT1-4 PE=1 SV=1	phosphate transporter [Camellia oleifera]
PB_c0_g13295	3117	4018	3497	13537	6771	9822	82.17	111.13	73.88	279.64	198.12	278.12	1.68845e-06	1.23798	up	Achn093071	TCP	http://bioinfo.bti.cornell.edu/cgi-bin/itak/db_gene_seq.cgi?trans_ID=Achn093071	[I]	Lipid transport and metabolism	Molecular Function: hydroxymethylglutaryl-CoA synthase activity (GO:0004421);; Biological Process: isoprenoid biosynthetic process (GO:0008299);;	K01641|0|rcu:RCOM_1683050|hydroxymethylglutaryl-CoA synthase, putative (EC:2.3.3.10); K01641 hydroxymethylglutaryl-CoA synthase [EC:2.3.3.10] (A)	[I]	Lipid transport and metabolism	Hydroxymethylglutaryl-coenzyme A synthase C terminal;; Hydroxymethylglutaryl-coenzyme A synthase N terminal;; 3-Oxoacyl-[acyl-carrier-protein (ACP)] synthase III C terminal	Hydroxymethylglutaryl-CoA synthase OS=Arabidopsis thaliana GN=HMGS PE=1 SV=2	PREDICTED: hydroxymethylglutaryl-CoA synthase-like [Nicotiana sylvestris]
PB_c0_g13301	1513	1139	1088	285	719	354	40.05	31.64	23.08	5.91	21.14	10.07	0.0058067	-1.37904	down	--	--	--	[J]	Translation, ribosomal structure and biogenesis	Biological Process: maltose metabolic process (GO:0000023);; Molecular Function: translation elongation factor activity (GO:0003746);; Molecular Function: GTPase activity (GO:0003924);; Molecular Function: ATP binding (GO:0005524);; Molecular Function: GTP binding (GO:0005525);; Cellular Component: mitochondrion (GO:0005739);; Biological Process: pentose-phosphate shunt (GO:0006098);; Biological …	K02355|0|vvi:100257414|elongation factor G-2, chloroplastic; K02355 elongation factor G (A)	[J]	Translation, ribosomal structure and biogenesis	Elongation factor G, domain IV;; Elongation Factor G, domain II;; Elongation factor Tu GTP binding domain;; Elongation factor Tu domain 2;; Elongation factor G C-terminus	Elongation factor G-2, chloroplastic OS=Glycine max GN=fusA2 PE=3 SV=1	PREDICTED: elongation factor G, chloroplastic [Solanum lycopersicum]
PB_c0_g13311	128	104	81	618	158	400	3.25	2.77	1.66	12.25	4.44	10.87	0.0006202	1.53162	up	Millet_GLEAN_10004483	TAZ	http://bioinfo.bti.cornell.edu/cgi-bin/itak/db_gene_seq.cgi?trans_ID=Millet_GLEAN_10004483	[RTKL]	--	Biological Process: activation of MAPKK activity (GO:0000186);; Molecular Function: MAP kinase kinase kinase activity (GO:0004709);; Molecular Function: protein serine/threonine/tyrosine kinase activity (GO:0004712);; Molecular Function: ATP binding (GO:0005524);; Cellular Component: intracellular (GO:0005622);; Biological Process: integrin-mediated signaling pathway (GO:0007229);; Biological Pro…	--	[T]	Signal transduction mechanisms	Protein tyrosine kinase;; Ankyrin repeats (many copies);; Ankyrin repeats (3 copies);; Ankyrin repeat;; Protein kinase domain;; Ankyrin repeats (many copies);; Ankyrin repeat;; Protein tyrosine kinase	Serine/threonine-protein kinase STY17 OS=Arabidopsis thaliana GN=STY17 PE=1 SV=1	PREDICTED: serine/threonine-protein kinase HT1-like isoform X1 [Nicotiana sylvestris]
PB_c0_g13315	2512	2172	1788	1008	1312	882	67.01	60.79	38.21	21.07	38.84	25.27	0.000300778	-1.0988	down	Manes.08G037600.1	Jumonji	http://bioinfo.bti.cornell.edu/cgi-bin/itak/db_gene_seq.cgi?trans_ID=Manes.08G037600.1	--	--	Molecular Function: zinc ion binding (GO:0008270);; Biological Process: regulation of meristem growth (GO:0010075);; Biological Process: mRNA modification (GO:0016556);;	--	[R]	General function prediction only	PPR repeat;; PPR repeat family;; DYW family of nucleic acid deaminases;; PPR repeat;; Pentatricopeptide repeat domain;; Pentacotripeptide-repeat region of PROPR	Pentatricopeptide repeat-containing protein At1g31920 OS=Arabidopsis thaliana GN=PCMP-H11 PE=2 SV=1	PREDICTED: pentatricopeptide repeat-containing protein At1g31920 [Solanum tuberosum]
PB_c0_g1332	365	448	181	2555	858	1894	8.84	11.37	3.52	48.44	23.06	49.23	2.12112e-07	2.06602	up	Migut.E00473.1	SET	http://bioinfo.bti.cornell.edu/cgi-bin/itak/db_gene_seq.cgi?trans_ID=Migut.E00473.1	[TZDR]	--	Molecular Function: phosphorylase kinase activity (GO:0004689);; Molecular Function: calcium ion binding (GO:0005509);; Biological Process: detection of calcium ion (GO:0005513);; Molecular Function: protein binding (GO:0005515);; Cellular Component: cytosol (GO:0005829);; Biological Process: acetyl-CoA metabolic process (GO:0006084);; Biological Process: protein phosphorylation (GO:0006468);; Bi…	K02183|1.02566e-78|zma:100381297|calmodulin (EC:2.7.11.19); K02183 calmodulin (A)	[T]	Signal transduction mechanisms	EF hand;; EF-hand domain pair;; EF-hand domain pair;; EF hand;; EF-hand domain;; EF-hand domain;; Cytoskeletal-regulatory complex EF hand;; EF-hand domain;; Secreted protein acidic and rich in cysteine Ca binding region;; Ca2+ insensitive EF hand	Calmodulin OS=Lilium longiflorum PE=2 SV=2	calmodulin [Zea mays]
PB_c0_g13325	3550	2726	2370	2028	1506	1205	95.72	77.12	51.2	42.87	45.07	34.89	8.07541e-08	-1.02924	down	Sopen09g001330.1	GARP->GARP-G2-like	http://bioinfo.bti.cornell.edu/cgi-bin/itak/db_gene_seq.cgi?trans_ID=Sopen09g001330.1	[E]	Amino acid transport and metabolism	Molecular Function: transporter activity (GO:0005215);; Biological Process: transport (GO:0006810);; Cellular Component: integral component of membrane (GO:0016021);;	--	[E]	Amino acid transport and metabolism	POT family	Protein NRT1/ PTR FAMILY 3.1 OS=Arabidopsis thaliana GN=NPF3.1 PE=2 SV=1	PREDICTED: protein NRT1/ PTR FAMILY 3.1 [Nicotiana sylvestris]
PB_c0_g13338	967	1058	571	3768	1305	1766	25.68	29.49	12.15	78.41	38.46	50.38	0.00163438	1.11217	up	GRMZM2G396451_T01	C2C2->C2C2-GATA	http://bioinfo.bti.cornell.edu/cgi-bin/itak/db_gene_seq.cgi?trans_ID=GRMZM2G396451_T01	[OC]	--	Molecular Function: carnitine O-palmitoyltransferase activity (GO:0004095);; Cellular Component: cytosol (GO:0005829);; Biological Process: pollen tube guidance (GO:0010183);; Biological Process: cell redox homeostasis (GO:0045454);; Molecular Function: protein-disulfide reductase activity (GO:0047134);; Biological Process: oxidation-reduction process (GO:0055114);; Biological Process: regulation…	K17609|0|rcu:RCOM_0528060|nucleoredoxin, putative; K17609 nucleoredoxin [EC:1.8.1.8] (A)	[R]	General function prediction only	Thioredoxin-like;; AhpC/TSA family;; Redoxin;; Thioredoxin;; Thioredoxin-like domain;; SCO1/SenC;; Glutathione peroxidase;; C1 domain	Probable nucleoredoxin 1 OS=Arabidopsis thaliana GN=At1g60420 PE=1 SV=1	PREDICTED: probable nucleoredoxin 1 [Nicotiana sylvestris]
PB_c0_g13351	686	666	644	299	254	145	17.62	17.95	13.26	6.02	7.25	4.02	7.54994e-08	-1.64112	down	GSVIVT01015387001	OFP	http://bioinfo.bti.cornell.edu/cgi-bin/itak/db_gene_seq.cgi?trans_ID=GSVIVT01015387001	[GEPR]	--	Molecular Function: sugar:hydrogen symporter activity (GO:0005351);; Molecular Function: glucose transmembrane transporter activity (GO:0005355);; Cellular Component: integral component of plasma membrane (GO:0005887);; Biological Process: proton transport (GO:0015992);; Biological Process: glucose import (GO:0046323);;	--	[R]	General function prediction only	Sugar (and other) transporter;; Major Facilitator Superfamily;; Sugar (and other) transporter	Polyol transporter 5 OS=Arabidopsis thaliana GN=PLT5 PE=1 SV=2	PREDICTED: polyol transporter 5 [Vitis vinifera]
PB_c0_g1339	1	5	1	76	27	55	0.02	0.14	0.02	1.41	0.72	1.39	1.08584e-06	3.16755	up	PITA_000065903-RA	LOB	http://bioinfo.bti.cornell.edu/cgi-bin/itak/db_gene_seq.cgi?trans_ID=PITA_000065903-RA	[Q]	Secondary metabolites biosynthesis, transport and catabolism	--	K09840|4.90383e-128|vvi:100267016|	[Q]	Secondary metabolites biosynthesis, transport and catabolism	--	9-cis-epoxycarotenoid dioxygenase NCED1, chloroplastic OS=Phaseolus vulgaris GN=NCED1 PE=2 SV=1	PREDICTED: 9-cis-epoxycarotenoid dioxygenase NCED3, chloroplastic-like [Tarenaya hassleriana]
PB_c0_g13409	1047	943	609	6290	1380	2878	28.06	26.54	13.08	132.11	41.06	82.85	0.000242478	1.6161	up	GSMUA_Achr3P26460_001	OFP	http://bioinfo.bti.cornell.edu/cgi-bin/itak/db_gene_seq.cgi?trans_ID=GSMUA_Achr3P26460_001	[C]	Energy production and conversion	Biological Process: response to superoxide (GO:0000303);; Cellular Component: cytosol (GO:0005829);; Biological Process: cellular aldehyde metabolic process (GO:0006081);; Biological Process: response to auxin (GO:0009733);; Biological Process: response to carbohydrate (GO:0009743);; Biological Process: ethylene-activated signaling pathway (GO:0009873);; Biological Process: chlorophyll catabolic …	--	[C]	Energy production and conversion	Aldehyde dehydrogenase family	Aldehyde dehydrogenase family 7 member B4 OS=Arabidopsis thaliana GN=ALDH7B4 PE=2 SV=3	PREDICTED: aldehyde dehydrogenase family 7 member B4 [Nicotiana tomentosiformis]
PB_c0_g13418	828	740	495	7487	503	3390	23.11	21.66	11.06	163.69	15.57	101.57	0.00800487	1.73437	up	Aco009314.1	BES1	http://bioinfo.bti.cornell.edu/cgi-bin/itak/db_gene_seq.cgi?trans_ID=Aco009314.1	--	--	Cellular Component: nucleus (GO:0005634);; Cellular Component: cytosol (GO:0005829);; Biological Process: starch catabolic process (GO:0005983);; Molecular Function: beta-amylase activity (GO:0016161);;	K01177|2.40194e-177|zma:100281141|beta-amylase (EC:3.2.1.2); K01177 beta-amylase [EC:3.2.1.2] (A)	--	--	Glycosyl hydrolase family 14;; Glycosyl hydrolase family 14	Beta-amylase 1, chloroplastic OS=Arabidopsis thaliana GN=BAM1 PE=1 SV=1	PREDICTED: beta-amylase 1, chloroplastic-like [Sesamum indicum]
PB_c0_g13419	1545	1593	610	628	323	281	41.73	45.14	13.2	13.29	9.68	8.15	6.82368e-06	-1.66935	down	Solyc00g099580.1.1	HB->HB-other	http://bioinfo.bti.cornell.edu/cgi-bin/itak/db_gene_seq.cgi?trans_ID=Solyc00g099580.1.1	[E]	Amino acid transport and metabolism	Molecular Function: gamma-glutamyltransferase activity (GO:0003840);; Cellular Component: mitochondrion (GO:0005739);; Biological Process: glutathione metabolic process (GO:0006749);; Cellular Component: membrane (GO:0016020);;	--	[E]	Amino acid transport and metabolism	Gamma-glutamyltranspeptidase;; Gamma-glutamyltranspeptidase;; Gamma-glutamyltranspeptidase;; Gamma-glutamyltranspeptidase	Gamma-glutamyltranspeptidase 1 OS=Arabidopsis thaliana GN=GGT1 PE=2 SV=1	PREDICTED: LOW QUALITY PROTEIN: gamma-glutamyltranspeptidase 1-like [Populus euphratica]
PB_c0_g13432	33	177	81	779	192	977	0.89	4.93	1.72	16.2	5.68	27.86	0.00334485	1.9656	up	LOC_Os03g45194.1	GARP->GARP-G2-like	http://bioinfo.bti.cornell.edu/cgi-bin/itak/db_gene_seq.cgi?trans_ID=LOC_Os03g45194.1	[IQR]	--	Biological Process: PSII associated light-harvesting complex II catabolic process (GO:0010304);; Biological Process: chlorophyll catabolic process (GO:0015996);; Cellular Component: integral component of membrane (GO:0016021);; Molecular Function: chlorophyll(ide) b reductase activity (GO:0034256);; Molecular Function: glucose 1-dehydrogenase [NAD(P)] activity (GO:0047936);; Biological Process: o…	K13606|0|osa:4327178|Os01g0227100; K13606 chlorophyll(ide) b reductase [EC:1.1.1.294] (A)	[R]	General function prediction only	short chain dehydrogenase;; Enoyl-(Acyl carrier protein) reductase;; KR domain;; NADP oxidoreductase coenzyme F420-dependent	Probable chlorophyll(ide) b reductase NYC1, chloroplastic OS=Oryza sativa subsp. japonica GN=NYC1 PE=1 SV=1	PREDICTED: probable chlorophyll(ide) b reductase NYC1, chloroplastic [Nicotiana tomentosiformis]
PB_c0_g13454	6736	6708	4300	2430	3782	1821	178.96	186.97	91.52	50.58	111.51	51.98	0.00353946	-1.16514	down	--	--	--	[H]	Coenzyme transport and metabolism	Biological Process: protoporphyrinogen IX biosynthetic process (GO:0006782);; Molecular Function: glutamyl-tRNA reductase activity (GO:0008883);; Cellular Component: chloroplast (GO:0009507);; Biological Process: chlorophyll biosynthetic process (GO:0015995);; Molecular Function: NADP binding (GO:0050661);; Biological Process: oxidation-reduction process (GO:0055114);;	K02492|0|vvi:100259052|glutamyl-tRNA reductase 1, chloroplastic-like; K02492 glutamyl-tRNA reductase [EC:1.2.1.70] (A)	--	--	Shikimate / quinate 5-dehydrogenase;; Glutamyl-tRNAGlu reductase, N-terminal domain;; Glutamyl-tRNAGlu reductase, dimerisation domain;; NADP oxidoreductase coenzyme F420-dependent;; NAD binding domain of 6-phosphogluconate dehydrogenase	Glutamyl-tRNA reductase 1, chloroplastic OS=Cucumis sativus GN=HEMA1 PE=2 SV=1	glutamyl tRNA Reductase [Nicotiana tabacum]
PB_c0_g13460	1503	891	847	348	307	309	39.92	24.83	18.03	7.24	9.05	8.82	4.04705e-13	-1.83658	down	Sme2.5_00539.1_g00001.1	FAR1	http://bioinfo.bti.cornell.edu/cgi-bin/itak/db_gene_seq.cgi?trans_ID=Sme2.5_00539.1_g00001.1	--	--	Cellular Component: integral component of membrane (GO:0016021);;	--	--	--	--	--	PREDICTED: uncharacterized protein LOC105169073 [Sesamum indicum]
PB_c0_g1347	2769	7025	2429	1781	1836	1643	68.27	181.75	48.03	34.41	50.27	43.54	0.00670403	-1.22834	down	--	--	--	--	--	--	--	--	--	Plant transposase (Ptta/En/Spm family)	--	putative transposase En/Spm [Ipomoea trifida]
PB_c0_g13478	490	406	376	109	251	141	13.24	11.52	8.15	2.31	7.55	4.12	0.00786989	-1.29393	down	--	--	--	--	--	--	--	--	--	Weak chloroplast movement under blue light	Protein PLASTID MOVEMENT IMPAIRED 2 OS=Arabidopsis thaliana GN=PMI2 PE=1 SV=1	PREDICTED: protein PLASTID MOVEMENT IMPAIRED 2 [Nicotiana sylvestris]
PB_c0_g13483	1353	743	739	525	325	341	36.15	20.83	15.82	10.99	9.66	9.79	3.77164e-07	-1.38221	down	mrna09125.1	bHLH	http://bioinfo.bti.cornell.edu/cgi-bin/itak/db_gene_seq.cgi?trans_ID=mrna09125.1	[RTKL]	--	Molecular Function: protein serine/threonine kinase activity (GO:0004674);; Molecular Function: ATP binding (GO:0005524);; Cellular Component: plasma membrane (GO:0005886);; Cellular Component: integral component of membrane (GO:0016021);; Biological Process: cell wall biogenesis (GO:0042546);; Biological Process: protein autophosphorylation (GO:0046777);;	--	[T]	Signal transduction mechanisms	Protein kinase domain;; Protein tyrosine kinase	Probable serine/threonine-protein kinase At1g01540 OS=Arabidopsis thaliana GN=At1g01540 PE=1 SV=2	PREDICTED: probable serine/threonine-protein kinase At1g01540 [Nicotiana sylvestris]
PB_c0_g13494	71	96	78	1599	241	1155	1.93	2.76	1.71	34.08	7.28	33.73	1.39431e-07	2.8396	up	--	--	--	[E]	Amino acid transport and metabolism	Molecular Function: asparagine synthase (glutamine-hydrolyzing) activity (GO:0004066);; Cellular Component: cytosol (GO:0005829);; Biological Process: asparagine biosynthetic process (GO:0006529);; Biological Process: glutamine metabolic process (GO:0006541);; Biological Process: cellular amino acid catabolic process (GO:0009063);; Biological Process: response to absence of light (GO:0009646);; M…	K01953|0|vvi:100241610|asparagine synthetase [glutamine-hydrolyzing]-like; K01953 asparagine synthase (glutamine-hydrolysing) [EC:6.3.5.4] (A)	[E]	Amino acid transport and metabolism	Asparagine synthase;; Asparagine synthase;; Asparagine synthase;; Glutamine amidotransferase domain;; Aluminium induced protein	Asparagine synthetase [glutamine-hydrolyzing] OS=Triphysaria versicolor GN=AS PE=2 SV=3	PREDICTED: asparagine synthetase [glutamine-hydrolyzing] [Solanum pennellii]
PB_c0_g135	1896	1475	577	890	240	332	211.68	169.82	49.46	77.11	29.12	38.84	0.00321583	-1.47139	down	--	--	--	--	--	--	--	--	--	Hydrophobic seed protein;; Protease inhibitor/seed storage/LTP family	14 kDa proline-rich protein DC2.15 OS=Daucus carota PE=2 SV=1	extensin like protein [Ipomoea nil]
PB_c0_g1350	2042	918	514	582	160	198	49.73	23.47	10.04	11.11	4.33	5.18	0.000634161	-1.82453	down	MDP0000320566	NAC	http://bioinfo.bti.cornell.edu/cgi-bin/itak/db_gene_seq.cgi?trans_ID=MDP0000320566	--	--	Cellular Component: cell wall (GO:0005618);; Cellular Component: integral component of membrane (GO:0016021);; Molecular Function: pectinesterase activity (GO:0030599);; Biological Process: cell wall modification (GO:0042545);; Biological Process: hydrogen peroxide catabolic process (GO:0042744);; Biological Process: negative regulation of catalytic activity (GO:0043086);; Molecular Function: asp…	--	--	--	Pectinesterase;; Plant invertase/pectin methylesterase inhibitor	Probable pectinesterase/pectinesterase inhibitor 61 OS=Arabidopsis thaliana GN=PME61 PE=2 SV=1	PREDICTED: probable pectinesterase/pectinesterase inhibitor 61 [Nicotiana sylvestris]
PB_c0_g13511	414	137	265	173	46	68	10.98	3.83	5.64	3.61	1.38	1.95	0.00592139	-1.54052	down	--	--	--	[P]	Inorganic ion transport and metabolism	Molecular Function: transporter activity (GO:0005215);; Biological Process: transport (GO:0006810);; Cellular Component: integral component of membrane (GO:0016021);;	K12347|0|rcu:RCOM_1154780|natural resistance-associated macrophage protein, putative; K12347 natural resistance-associated macrophage protein (A)	[P]	Inorganic ion transport and metabolism	Natural resistance-associated macrophage protein;; Natural resistance-associated macrophage protein	Metal transporter Nramp4 OS=Arabidopsis thaliana GN=NRAMP4 PE=2 SV=1	metal transporter [Nicotiana tabacum]
PB_c0_g13525	95	68	41	4568	427	2647	2.54	1.92	0.88	95.2	12.63	75.63	2.50706e-12	4.02985	up	--	--	--	[C]	Energy production and conversion	Molecular Function: malate synthase activity (GO:0004474);; Biological Process: glyoxylate cycle (GO:0006097);; Biological Process: tricarboxylic acid cycle (GO:0006099);; Cellular Component: glyoxysome (GO:0009514);;	K01638|0|rcu:RCOM_1506900|malate synthase, putative (EC:2.3.3.9); K01638 malate synthase [EC:2.3.3.9] (A)	[C]	Energy production and conversion	Malate synthase	Malate synthase, glyoxysomal OS=Gossypium hirsutum PE=2 SV=1	PREDICTED: malate synthase, glyoxysomal [Nicotiana tomentosiformis]
PB_c0_g13527	36	35	22	2335	177	1309	0.99	1.01	0.49	50.21	5.4	38.6	3.76297e-11	3.98871	up	--	--	--	[C]	Energy production and conversion	Molecular Function: malate synthase activity (GO:0004474);; Cellular Component: cytoplasm (GO:0005737);; Biological Process: glyoxylate cycle (GO:0006097);; Biological Process: tricarboxylic acid cycle (GO:0006099);;	--	[C]	Energy production and conversion	Malate synthase;; Malate synthase;; Malate synthase	Malate synthase, glyoxysomal (Fragment) OS=Glycine max PE=2 SV=1	hypothetical protein PRUPE_ppa003648mg [Prunus persica]
PB_c0_g13539	308	387	269	1207	788	1158	8.47	11.16	5.93	25.97	24.04	34.15	6.73096e-11	1.4962	up	--	--	--	[M]	Cell wall/membrane/envelope biogenesis	Cellular Component: membrane (GO:0016020);; Molecular Function: metal ion binding (GO:0046872);;	--	--	--	Glycosyltransferase family 92;; Glycosyl transferase family 2	UPF0392 protein RCOM_0530710 OS=Ricinus communis GN=RCOM_0530710 PE=3 SV=1	PREDICTED: UPF0392 protein RCOM_0530710-like [Nicotiana tomentosiformis]
PB_c0_g13541	454	464	441	1443	901	977	5.06	5.43	3.96	12.6	11.16	11.72	4.32875e-09	1.0644	up	--	--	--	--	--	Cellular Component: integral component of membrane (GO:0016021);; Cellular Component: mediator complex (GO:0016592);; Biological Process: regulation of phenylpropanoid metabolic process (GO:2000762);;	--	--	--	--	Mediator of RNA polymerase II transcription subunit 33B OS=Arabidopsis thaliana GN=MED33B PE=1 SV=1	unnamed protein product [Coffea canephora]
PB_c0_g13543	97	183	112	568	495	607	2.65	5.25	2.45	12.13	14.96	17.77	8.79765e-08	1.82566	up	--	--	--	[M]	Cell wall/membrane/envelope biogenesis	Molecular Function: zinc ion binding (GO:0008270);; Cellular Component: integral component of membrane (GO:0016021);;	--	--	--	Glycosyltransferase family 92;; Glycosyl transferase family 2	UPF0392 protein RCOM_0530710 OS=Ricinus communis GN=RCOM_0530710 PE=3 SV=1	PREDICTED: UPF0392 protein RCOM_0530710-like [Nicotiana tomentosiformis]
PB_c0_g13550	945	917	579	7469	2579	4028	28.11	28.4	13.93	175.97	85.46	129.59	3.23947e-13	2.20347	up	Lus10043264	C2C2->C2C2-YABBY	http://bioinfo.bti.cornell.edu/cgi-bin/itak/db_gene_seq.cgi?trans_ID=Lus10043264	[RTKL]	--	Molecular Function: protein serine/threonine kinase activity (GO:0004674);; Molecular Function: ATP binding (GO:0005524);; Cellular Component: intracellular (GO:0005622);; Biological Process: protein phosphorylation (GO:0006468);; Biological Process: multicellular organismal development (GO:0007275);; Biological Process: stomatal movement (GO:0010118);; Biological Process: basipetal auxin transpo…	--	[T]	Signal transduction mechanisms	Protein kinase domain;; Protein tyrosine kinase;; NAF domain;; Kinase-like	CBL-interacting serine/threonine-protein kinase 6 OS=Arabidopsis thaliana GN=CIPK6 PE=1 SV=1	PREDICTED: CBL-interacting serine/threonine-protein kinase 6-like [Solanum tuberosum]
PB_c0_g13559	528	294	222	183	154	143	14.37	8.41	4.85	3.92	4.65	4.2	0.000446502	-1.19173	down	--	--	--	[E]	Amino acid transport and metabolism	Molecular Function: asparagine synthase (glutamine-hydrolyzing) activity (GO:0004066);; Biological Process: asparagine biosynthetic process (GO:0006529);;	K01953|0|rcu:RCOM_0212760|asparagine synthetase, putative (EC:6.3.5.4); K01953 asparagine synthase (glutamine-hydrolysing) [EC:6.3.5.4] (A)	[E]	Amino acid transport and metabolism	Glutamine amidotransferase domain;; Glutamine amidotransferase domain;; Asparagine synthase;; Aluminium induced protein;; Asparagine synthase	Asparagine synthetase [glutamine-hydrolyzing] 3 OS=Arabidopsis thaliana GN=ASN3 PE=2 SV=1	PREDICTED: asparagine synthetase [glutamine-hydrolyzing] 2-like, partial [Nicotiana tomentosiformis]
PB_c0_g13566	1501	1017	574	136	136	86	40.41	28.73	12.39	2.88	4.07	2.49	1.10693e-18	-3.03637	down	Rsa1.0_00008.1_g00039.1	HSF	http://bioinfo.bti.cornell.edu/cgi-bin/itak/db_gene_seq.cgi?trans_ID=Rsa1.0_00008.1_g00039.1	[I]	Lipid transport and metabolism	Biological Process: unsaturated fatty acid biosynthetic process (GO:0006636);; Cellular Component: integral component of membrane (GO:0016021);; Molecular Function: oxidoreductase activity, acting on paired donors, with oxidation of a pair of donors resulting in the reduction of molecular oxygen to two molecules of water (GO:0016717);; Cellular Component: chloroplast membrane (GO:0031969);; Biolo…	--	--	--	Domain of unknown function (DUF3474);; Fatty acid desaturase	Omega-3 fatty acid desaturase, chloroplastic OS=Sesamum indicum GN=FAD7 PE=2 SV=1	omega-3 fatty acid desaturase, chloroplastic [Sesamum indicum]
PB_c0_g13587	583	266	218	52	61	55	15.8	7.56	4.75	1.12	1.83	1.6	1.0882e-09	-2.53025	down	--	--	--	--	--	--	--	--	--	Protein of unknown function (DUF1005)	--	PREDICTED: uncharacterized protein LOC101246921 [Solanum lycopersicum]
PB_c0_g13609	108	334	218	3722	395	3092	3.02	9.79	4.88	81.34	12.22	92.6	0.000140787	2.46897	up	ORGLA03G0258500.1	GARP->GARP-G2-like	http://bioinfo.bti.cornell.edu/cgi-bin/itak/db_gene_seq.cgi?trans_ID=ORGLA03G0258500.1	[IQR]	--	Biological Process: PSII associated light-harvesting complex II catabolic process (GO:0010304);; Biological Process: chlorophyll catabolic process (GO:0015996);; Cellular Component: integral component of membrane (GO:0016021);; Molecular Function: chlorophyll(ide) b reductase activity (GO:0034256);; Molecular Function: glucose 1-dehydrogenase [NAD(P)] activity (GO:0047936);; Biological Process: o…	K13606|0|osa:4327178|Os01g0227100; K13606 chlorophyll(ide) b reductase [EC:1.1.1.294] (A)	[R]	General function prediction only	short chain dehydrogenase;; Enoyl-(Acyl carrier protein) reductase;; KR domain	Probable chlorophyll(ide) b reductase NYC1, chloroplastic OS=Oryza sativa subsp. japonica GN=NYC1 PE=1 SV=1	PREDICTED: probable chlorophyll(ide) b reductase NYC1, chloroplastic [Nicotiana tomentosiformis]
PB_c0_g13621	1106	849	666	174	119	89	30.35	24.44	14.64	3.74	3.62	2.62	2.12063e-37	-2.88184	down	RrC1700_p1	AP2/ERF->AP2/ERF-ERF	http://bioinfo.bti.cornell.edu/cgi-bin/itak/db_gene_seq.cgi?trans_ID=RrC1700_p1	--	--	Cellular Component: chloroplast (GO:0009507);; Biological Process: response to salt stress (GO:0009651);; Biological Process: response to abscisic acid (GO:0009737);;	K14487|0|rcu:RCOM_1176020|Indole-3-acetic acid-amido synthetase GH3.5, putative; K14487 auxin responsive GH3 gene family (A)	--	--	GH3 auxin-responsive promoter;; GH3 auxin-responsive promoter	Jasmonic acid-amido synthetase JAR1 OS=Oryza sativa subsp. japonica GN=GH3.5 PE=2 SV=1	PREDICTED: probable indole-3-acetic acid-amido synthetase GH3.5 [Nicotiana tomentosiformis]
PB_c0_g13626	656	435	261	372	164	195	17.45	12.14	5.56	7.75	4.84	5.57	0.00655456	-1.01173	down	--	--	--	[GO]	--	Biological Process: metabolic process (GO:0008152);; Cellular Component: integral component of membrane (GO:0016021);; Molecular Function: hydrolase activity (GO:0016787);;	K14641|0|vvi:100267968|apyrase 2; K14641 apyrase [EC:3.6.1.5] (A)	[F]	Nucleotide transport and metabolism	GDA1/CD39 (nucleoside phosphatase) family	Apyrase 2 OS=Arabidopsis thaliana GN=APY2 PE=1 SV=1	apyrase-like protein [Nicotiana tabacum]
PB_c0_g13635	24	34	12	905	177	488	0.65	0.96	0.26	18.9	5.26	13.97	1.45171e-12	3.64267	up	PITA_000065903-RA	LOB	http://bioinfo.bti.cornell.edu/cgi-bin/itak/db_gene_seq.cgi?trans_ID=PITA_000065903-RA	[Q]	Secondary metabolites biosynthesis, transport and catabolism	Molecular Function: dioxygenase activity (GO:0051213);; Biological Process: oxidation-reduction process (GO:0055114);;	K09840|0|rcu:RCOM_0632160|9-cis-epoxycarotenoid dioxygenase, putative; K09840 9-cis-epoxycarotenoid dioxygenase [EC:1.13.11.51] (A)	[Q]	Secondary metabolites biosynthesis, transport and catabolism	Retinal pigment epithelial membrane protein;; Retinal pigment epithelial membrane protein;; Retinal pigment epithelial membrane protein;; Retinal pigment epithelial membrane protein;; Retinal pigment epithelial membrane protein	9-cis-epoxycarotenoid dioxygenase NCED1, chloroplastic OS=Phaseolus vulgaris GN=NCED1 PE=2 SV=1	9-cis-epoxycarotenoid dioxygenase 1 [Ipomoea nil]
PB_c0_g13642	755	644	720	2424	1277	1675	21.19	18.98	16.19	53.31	39.79	50.48	3.86055e-06	1.0914	up	Spipo12G0053800	C2H2	http://bioinfo.bti.cornell.edu/cgi-bin/itak/db_gene_seq.cgi?trans_ID=Spipo12G0053800	[IQ]	--	Biological Process: metabolic process (GO:0008152);; Molecular Function: 4-coumarate-CoA ligase activity (GO:0016207);;	--	[I]	Lipid transport and metabolism	AMP-binding enzyme;; AMP-binding enzyme C-terminal domain	Oxalate--CoA ligase OS=Arabidopsis thaliana GN=AAE3 PE=1 SV=1	PREDICTED: 4-coumarate--CoA ligase-like 10 [Nicotiana tomentosiformis]
PB_c0_g13668	7534	4868	3574	2506	2476	2379	213.72	144.83	81.16	55.7	77.92	72.45	1.22522e-05	-1.19558	down	--	--	--	--	--	Molecular Function: adenosylmethionine decarboxylase activity (GO:0004014);; Cellular Component: cytosol (GO:0005829);; Biological Process: S-adenosylmethioninamine biosynthetic process (GO:0006557);; Biological Process: spermine biosynthetic process (GO:0006597);; Biological Process: spermidine biosynthetic process (GO:0008295);;	K01611|6.08379e-170|rcu:RCOM_1464770|s-adenosylmethionine decarboxylase, putative (EC:4.1.1.50); K01611 S-adenosylmethionine decarboxylase [EC:4.1.1.50] (A)	[T]	Signal transduction mechanisms	Adenosylmethionine decarboxylase;; S-adenosyl-l-methionine decarboxylase leader peptide	S-adenosylmethionine decarboxylase proenzyme OS=Nicotiana sylvestris GN=SAMDC1 PE=2 SV=1	RecName: Full=S-adenosylmethionine decarboxylase proenzyme; Short=AdoMetDC; Short=SAMDC; Contains: RecName: Full=S-adenosylmethionine decarboxylase alpha chain; Contains: RecName: Full=S-adenosylmethionine decarboxylase beta chain; Flags: Precursor
PB_c0_g13676	1693	2014	1067	419	782	408	47.31	59.02	23.87	9.17	24.25	12.25	0.000482174	-1.51558	down	--	--	--	[H]	Coenzyme transport and metabolism	Biological Process: protoporphyrinogen IX biosynthetic process (GO:0006782);; Molecular Function: glutamyl-tRNA reductase activity (GO:0008883);; Cellular Component: chloroplast (GO:0009507);; Biological Process: chlorophyll biosynthetic process (GO:0015995);; Molecular Function: NADP binding (GO:0050661);; Biological Process: oxidation-reduction process (GO:0055114);;	K02492|0|vvi:100259052|glutamyl-tRNA reductase 1, chloroplastic-like; K02492 glutamyl-tRNA reductase [EC:1.2.1.70] (A)	--	--	Shikimate / quinate 5-dehydrogenase;; Glutamyl-tRNAGlu reductase, N-terminal domain;; Glutamyl-tRNAGlu reductase, dimerisation domain;; NADP oxidoreductase coenzyme F420-dependent;; NAD binding domain of 6-phosphogluconate dehydrogenase	Glutamyl-tRNA reductase 1, chloroplastic OS=Cucumis sativus GN=HEMA1 PE=2 SV=1	PREDICTED: glutamyl-tRNA reductase 1, chloroplastic-like [Nicotiana tomentosiformis]
PB_c0_g13689	1239	1664	926	643	740	544	34.88	49.12	20.87	14.19	23.12	16.45	0.000513328	-1.07575	down	--	--	--	[H]	Coenzyme transport and metabolism	Biological Process: protoporphyrinogen IX biosynthetic process (GO:0006782);; Molecular Function: glutamyl-tRNA reductase activity (GO:0008883);; Cellular Component: chloroplast (GO:0009507);; Biological Process: chlorophyll biosynthetic process (GO:0015995);; Molecular Function: NADP binding (GO:0050661);; Biological Process: oxidation-reduction process (GO:0055114);;	K02492|0|vvi:100259052|glutamyl-tRNA reductase 1, chloroplastic-like; K02492 glutamyl-tRNA reductase [EC:1.2.1.70] (A)	--	--	Shikimate / quinate 5-dehydrogenase;; Glutamyl-tRNAGlu reductase, N-terminal domain;; Glutamyl-tRNAGlu reductase, dimerisation domain;; NADP oxidoreductase coenzyme F420-dependent;; NAD binding domain of 6-phosphogluconate dehydrogenase	Glutamyl-tRNA reductase 1, chloroplastic OS=Cucumis sativus GN=HEMA1 PE=2 SV=1	PREDICTED: glutamyl-tRNA reductase 1, chloroplastic-like [Nicotiana tomentosiformis]
PB_c0_g1369	3395	2219	1828	1243	931	1215	83.49	57.28	36.06	23.96	25.42	32.11	1.63773e-07	-1.24712	down	Tp7g35260	TAZ	http://bioinfo.bti.cornell.edu/cgi-bin/itak/db_gene_seq.cgi?trans_ID=Tp7g35260	--	--	--	--	--	--	NPH3 family	BTB/POZ domain-containing protein At1g67900 OS=Arabidopsis thaliana GN=At1g67900 PE=1 SV=1	unnamed protein product [Coffea canephora]
PB_c0_g13703	2879	2316	2121	996	1520	818	80.95	68.31	47.76	21.95	47.44	24.71	0.00179057	-1.18096	down	--	--	--	--	--	Cellular Component: nucleoid (GO:0009295);; Cellular Component: chloroplast thylakoid (GO:0009534);; Biological Process: response to red or far red light (GO:0009639);; Biological Process: plastid organization (GO:0009657);; Biological Process: photosynthesis (GO:0015979);; Cellular Component: membrane (GO:0016020);; Biological Process: ncRNA metabolic process (GO:0034660);; Biological Process: c…	--	[G]	Carbohydrate transport and metabolism	NAD(P)H-binding;; NmrA-like family	Protein plastid transcriptionally active 16, chloroplastic OS=Arabidopsis thaliana GN=PTAC16 PE=1 SV=1	PREDICTED: protein TIC 62, chloroplastic [Nicotiana tomentosiformis]
PB_c0_g13729	468	258	169	3250	991	2136	12.99	7.53	3.77	70.68	30.51	63.66	7.58833e-09	2.42062	up	--	--	--	[I]	Lipid transport and metabolism	Molecular Function: inositol-3-phosphate synthase activity (GO:0004512);; Cellular Component: cytoplasm (GO:0005737);; Biological Process: inositol biosynthetic process (GO:0006021);; Biological Process: phospholipid biosynthetic process (GO:0008654);;	K01858|0|rcu:RCOM_0197350|myo-inositol-1 phosphate synthase, putative (EC:5.5.1.4); K01858 myo-inositol-1-phosphate synthase [EC:5.5.1.4] (A)	[I]	Lipid transport and metabolism	Myo-inositol-1-phosphate synthase;; Myo-inositol-1-phosphate synthase	Inositol-3-phosphate synthase OS=Nicotiana tabacum PE=2 SV=1	myo-inositol 1-phosphate synthase [Arthrocnemum glaucum]
PB_c0_g13733	1051	620	449	279	176	145	29.89	18.49	10.22	6.22	5.55	4.43	2.22923e-09	-1.89335	down	Neem_8504_f_2	SET	http://bioinfo.bti.cornell.edu/cgi-bin/itak/db_gene_seq.cgi?trans_ID=Neem_8504_f_2	--	--	Biological Process: lipid metabolic process (GO:0006629);; Molecular Function: phosphoric diester hydrolase activity (GO:0008081);; Cellular Component: integral component of membrane (GO:0016021);; Cellular Component: anchored component of plasma membrane (GO:0046658);;	--	--	--	--	PI-PLC X domain-containing protein At5g67130 OS=Arabidopsis thaliana GN=At5g67130 PE=1 SV=1	unnamed protein product [Coffea canephora]
PB_c0_g13747	922	518	226	73	101	105	25.91	15.26	5.09	1.61	3.15	3.18	1.63688e-06	-2.32639	down	--	--	--	[P]	Inorganic ion transport and metabolism	Molecular Function: heme binding (GO:0020037);; Molecular Function: metal ion binding (GO:0046872);; Molecular Function: ferredoxin-nitrite reductase activity (GO:0048307);; Molecular Function: 4 iron, 4 sulfur cluster binding (GO:0051539);; Biological Process: oxidation-reduction process (GO:0055114);;	--	[P]	Inorganic ion transport and metabolism	Nitrite and sulphite reductase 4Fe-4S domain;; Nitrite/Sulfite reductase ferredoxin-like half domain	Ferredoxin--nitrite reductase, chloroplastic OS=Betula pendula GN=NIR1 PE=2 SV=1	PREDICTED: ferredoxin--nitrite reductase, chloroplastic [Solanum lycopersicum]
PB_c0_g13757	78	45	16	15	7	9	2.24	1.36	0.37	0.34	0.24	0.3	0.00349641	-1.85473	down	MDP0000320566	NAC	http://bioinfo.bti.cornell.edu/cgi-bin/itak/db_gene_seq.cgi?trans_ID=MDP0000320566	--	--	Cellular Component: cell wall (GO:0005618);; Molecular Function: pectinesterase activity (GO:0030599);; Biological Process: cell wall modification (GO:0042545);; Biological Process: negative regulation of catalytic activity (GO:0043086);; Molecular Function: aspartyl esterase activity (GO:0045330);; Biological Process: pectin catabolic process (GO:0045490);; Molecular Function: pectinesterase inh…	K01051|0|rcu:RCOM_0708510|Pectinesterase-2 precursor, putative (EC:3.1.1.11); K01051 pectinesterase [EC:3.1.1.11] (A)	--	--	Pectinesterase;; Plant invertase/pectin methylesterase inhibitor	Probable pectinesterase/pectinesterase inhibitor 54 OS=Arabidopsis thaliana GN=PME54 PE=2 SV=1	PREDICTED: pectinesterase-like [Sesamum indicum]
PB_c0_g13778	904	691	429	483	269	262	25.3	20.28	9.61	10.59	8.36	7.89	3.53e-05	-1.13598	down	Achn244501	C2H2	http://bioinfo.bti.cornell.edu/cgi-bin/itak/db_gene_seq.cgi?trans_ID=Achn244501	--	--	Cellular Component: Golgi membrane (GO:0000139);; Cellular Component: mitochondrion (GO:0005739);; Cellular Component: endosome (GO:0005768);; Cellular Component: trans-Golgi network (GO:0005802);; Biological Process: homogalacturonan biosynthetic process (GO:0010289);; Cellular Component: integral component of membrane (GO:0016021);; Molecular Function: polygalacturonate 4-alpha-galacturonosyltr…	--	--	--	Glycosyl transferase family 8	Galacturonosyltransferase 8 OS=Arabidopsis thaliana GN=GAUT8 PE=1 SV=1	PREDICTED: galacturonosyltransferase 8 [Vitis vinifera]
PB_c0_g13786	481	228	162	42	23	47	13.68	6.82	3.7	0.96	0.73	1.46	5.58677e-10	-2.77554	down	--	--	--	[GEPR]	--	Cellular Component: integral component of plasma membrane (GO:0005887);; Molecular Function: substrate-specific transmembrane transporter activity (GO:0022891);; Biological Process: single-organism transport (GO:0044765);;	K08176|1.20791e-162|rcu:RCOM_1214240|inorganic phosphate transporter, putative; K08176 MFS transporter, PHS family, inorganic phosphate transporter (A)	[P]	Inorganic ion transport and metabolism	Sugar (and other) transporter;; Sugar (and other) transporter;; Major Facilitator Superfamily	Inorganic phosphate transporter 1-4 OS=Arabidopsis thaliana GN=PHT1-4 PE=1 SV=1	PREDICTED: LOW QUALITY PROTEIN: probable inorganic phosphate transporter 1-5 [Malus domestica]
PB_c0_g13807	180	111	61	63	49	46	5.13	3.32	1.39	1.4	1.54	1.4	0.00632612	-1.18335	down	--	--	--	[I]	Lipid transport and metabolism	Cellular Component: chloroplast (GO:0009507);; Cellular Component: integral component of membrane (GO:0016021);; Biological Process: carotenoid biosynthetic process (GO:0016117);; Molecular Function: geranylgeranyl-diphosphate geranylgeranyltransferase activity (GO:0016767);;	K02291|1.32075e-129|zma:100136882|y1, PSY1, pb1; yellow endosperm1 (EC:2.5.1.32); K02291 phytoene synthase [EC:2.5.1.32] (A)	[I]	Lipid transport and metabolism	Squalene/phytoene synthase;; Squalene/phytoene synthase	Phytoene synthase, chloroplastic OS=Zea mays GN=Y1 PE=3 SV=1	phytoene synthase, partial [Zea mays]
PB_c0_g13809	735	870	649	4491	1434	3168	20.67	25.52	14.49	98.27	44.45	94.98	2.05351e-06	1.67762	up	Gh_D05G3665	MYB->MYB-related	http://bioinfo.bti.cornell.edu/cgi-bin/itak/db_gene_seq.cgi?trans_ID=Gh_D05G3665	--	--	Cellular Component: vacuolar membrane (GO:0005774);; Cellular Component: endoplasmic reticulum (GO:0005783);; Cellular Component: Golgi apparatus (GO:0005794);; Biological Process: pentose-phosphate shunt (GO:0006098);; Molecular Function: xylose isomerase activity (GO:0009045);; Cellular Component: integral component of membrane (GO:0016021);; Biological Process: D-xylose metabolic process (GO:0…	--	--	--	--	Xylose isomerase OS=Arabidopsis thaliana GN=XYLA PE=2 SV=2	PREDICTED: xylose isomerase-like [Sesamum indicum]
PB_c0_g13827	605	650	484	3480	911	1845	16.92	19.09	10.84	76.23	28.26	55.39	0.000184169	1.47778	up	Gh_D05G3665	MYB->MYB-related	http://bioinfo.bti.cornell.edu/cgi-bin/itak/db_gene_seq.cgi?trans_ID=Gh_D05G3665	--	--	Cellular Component: vacuolar membrane (GO:0005774);; Cellular Component: endoplasmic reticulum (GO:0005783);; Cellular Component: Golgi apparatus (GO:0005794);; Biological Process: pentose-phosphate shunt (GO:0006098);; Molecular Function: xylose isomerase activity (GO:0009045);; Cellular Component: integral component of membrane (GO:0016021);; Biological Process: D-xylose metabolic process (GO:0…	K01805|0|rcu:RCOM_0077940|Xylose isomerase, putative (EC:5.3.1.5); K01805 xylose isomerase [EC:5.3.1.5] (A)	--	--	--	Xylose isomerase OS=Arabidopsis thaliana GN=XYLA PE=2 SV=2	PREDICTED: xylose isomerase [Solanum tuberosum]
PB_c0_g13828	2610	2577	1325	7207	3282	6271	73.2	75.81	29.76	158.36	102.11	188.83	0.000396202	1.14595	up	MDP0000188563	PHD	http://bioinfo.bti.cornell.edu/cgi-bin/itak/db_gene_seq.cgi?trans_ID=MDP0000188563	[G]	Carbohydrate transport and metabolism	Molecular Function: beta-galactosidase activity (GO:0004565);; Cellular Component: cell wall (GO:0005618);; Biological Process: carbohydrate metabolic process (GO:0005975);;	--	[G]	Carbohydrate transport and metabolism	Glycosyl hydrolases family 35	Beta-galactosidase OS=Malus domestica PE=1 SV=1	PREDICTED: beta-galactosidase-like [Nicotiana sylvestris]
PB_c0_g13838	484	223	199	79	24	75	13.64	6.59	4.49	1.74	0.75	2.27	6.61498e-06	-2.22576	down	MDP0000320566	NAC	http://bioinfo.bti.cornell.edu/cgi-bin/itak/db_gene_seq.cgi?trans_ID=MDP0000320566	--	--	Cellular Component: endomembrane system (GO:0012505);; Cellular Component: membrane (GO:0016020);; Molecular Function: hydrolase activity (GO:0016787);; Cellular Component: intracellular membrane-bounded organelle (GO:0043231);; Cellular Component: cytoplasmic part (GO:0044444);;	--	--	--	Plant invertase/pectin methylesterase inhibitor;; Pectinesterase;; Pectinesterase;; Pectinesterase	Pectinesterase 1 OS=Arabidopsis thaliana GN=PME1 PE=1 SV=1	PREDICTED: pectinesterase 3 [Malus domestica]
PB_c0_g13842	164	221	131	561	229	448	4.67	6.58	2.98	12.47	7.21	13.64	0.00586873	1.00439	up	Bra000154	LIM	http://bioinfo.bti.cornell.edu/cgi-bin/itak/db_gene_seq.cgi?trans_ID=Bra000154	--	--	Biological Process: amino acid transmembrane transport (GO:0003333);; Cellular Component: plasma membrane (GO:0005886);; Molecular Function: amino acid transmembrane transporter activity (GO:0015171);; Cellular Component: integral component of membrane (GO:0016021);;	--	[E]	Amino acid transport and metabolism	Transmembrane amino acid transporter protein;; Tryptophan/tyrosine permease family	Lysine histidine transporter 1 OS=Arabidopsis thaliana GN=LHT1 PE=1 SV=1	PREDICTED: lysine histidine transporter 1-like [Nicotiana sylvestris]
PB_c0_g13850	475	283	331	64	134	56	13.35	8.35	7.45	1.41	4.17	1.69	9.38194e-05	-1.94989	down	Pm012772	DDT	http://bioinfo.bti.cornell.edu/cgi-bin/itak/db_gene_seq.cgi?trans_ID=Pm012772	--	--	Biological Process: metabolic process (GO:0008152);; Cellular Component: integral component of membrane (GO:0016021);; Molecular Function: glucuronosyl-N-acetylglucosaminyl-proteoglycan 4-alpha-N-acetylglucosaminyltransferase activity (GO:0050508);;	--	[GMW]	--	Exostosin family;; Exostosin family	Probable glycosyltransferase At5g03795 OS=Arabidopsis thaliana GN=At5g03795 PE=3 SV=2	PREDICTED: probable glycosyltransferase At5g03795 [Erythranthe guttata]
PB_c0_g13855	1319	760	826	533	393	478	36.92	22.31	18.51	11.7	12.2	14.39	8.06779e-06	-1.17693	down	GSMUA_Achr5P06450_001	C2H2	http://bioinfo.bti.cornell.edu/cgi-bin/itak/db_gene_seq.cgi?trans_ID=GSMUA_Achr5P06450_001	--	--	Molecular Function: nucleic acid binding (GO:0003676);; Molecular Function: metal ion binding (GO:0046872);;	--	[R]	General function prediction only	Zinc-finger double-stranded RNA-binding	Protein indeterminate-domain 9 OS=Arabidopsis thaliana GN=IDD9 PE=2 SV=1	PREDICTED: zinc finger protein NUTCRACKER [Musa acuminata subsp. malaccensis]
PB_c0_g13863	66	75	76	343	146	249	1.86	2.21	1.69	7.48	4.52	7.44	5.91306e-05	1.44375	up	--	--	--	[C]	Energy production and conversion	Biological Process: tricarboxylic acid cycle (GO:0006099);; Molecular Function: transferase activity, transferring acyl groups, acyl groups converted into alkyl on transfer (GO:0046912);;	K01647|0|vvi:100255795|citrate synthase-like; K01647 citrate synthase [EC:2.3.3.1] (A)	[C]	Energy production and conversion	Citrate synthase, C-terminal domain	Citrate synthase, glyoxysomal OS=Cucurbita maxima PE=1 SV=1	PREDICTED: citrate synthase, glyoxysomal-like [Nicotiana tomentosiformis]
PB_c0_g13865	2100	1381	868	1085	451	742	59.65	41.14	19.75	24.16	14.22	22.65	0.0028586	-1.05329	down	--	--	--	--	--	Biological Process: very long-chain fatty acid metabolic process (GO:0000038);; Cellular Component: endoplasmic reticulum (GO:0005783);; Biological Process: fatty acid biosynthetic process (GO:0006633);; Cellular Component: integral component of membrane (GO:0016021);; Molecular Function: transferase activity, transferring acyl groups other than amino-acyl groups (GO:0016747);; Biological Process…	K15397|0|vvi:100252499|3-ketoacyl-CoA synthase 10; K15397 3-ketoacyl-CoA synthase [EC:2.3.1.199] (A)	--	--	FAE1/Type III polyketide synthase-like protein;; 3-Oxoacyl-[acyl-carrier-protein (ACP)] synthase III C terminal;; Chalcone and stilbene synthases, C-terminal domain;; FAE1/Type III polyketide synthase-like protein;; FAE1/Type III polyketide synthase-like protein	3-ketoacyl-CoA synthase 10 OS=Arabidopsis thaliana GN=FDH PE=1 SV=2	unnamed protein product [Coffea canephora]
PB_c0_g13866	1079	1042	842	9652	3259	5238	30.78	31.17	19.23	215.58	103.08	160.32	2.38202e-14	2.26984	up	GRMZM2G062651_T01	VOZ	http://bioinfo.bti.cornell.edu/cgi-bin/itak/db_gene_seq.cgi?trans_ID=GRMZM2G062651_T01	[RTKL]	--	Molecular Function: nucleotide binding (GO:0000166);; Molecular Function: protein kinase activity (GO:0004672);; Biological Process: signal transduction (GO:0007165);; Biological Process: phosphorylation (GO:0016310);;	--	[T]	Signal transduction mechanisms	Protein kinase domain;; Protein tyrosine kinase;; Kinase-like;; NAF domain	CBL-interacting serine/threonine-protein kinase 6 OS=Arabidopsis thaliana GN=CIPK6 PE=1 SV=1	PREDICTED: CBL-interacting serine/threonine-protein kinase 6-like [Sesamum indicum]
PB_c0_g13877	2011	2092	1582	326	562	424	60.71	66.19	38.33	7.71	18.86	13.79	4.03032e-09	-2.08817	down	--	--	--	--	--	Biological Process: metabolic process (GO:0008152);; Biological Process: response to sucrose (GO:0009744);; Biological Process: response to fructose (GO:0009750);; Molecular Function: amino acid binding (GO:0016597);;	--	--	--	ACT domain;; ACT domain	ACT domain-containing protein ACR9 OS=Arabidopsis thaliana GN=ACR9 PE=2 SV=1	PREDICTED: uncharacterized protein LOC104241112 [Nicotiana sylvestris]
PB_c0_g139	375	45	24	14	14	3	42.4	5.24	2.08	1.23	1.72	0.36	0.00195318	-2.3944	down	Neem_7562_f_4	mTERF	http://bioinfo.bti.cornell.edu/cgi-bin/itak/db_gene_seq.cgi?trans_ID=Neem_7562_f_4	--	--	--	--	--	--	Gibberellin regulated protein	Protein GAST1 OS=Solanum lycopersicum GN=GAST1 PE=2 SV=1	gibberellin induced protein [Sonneratia alba]
PB_c0_g13907	5595	2452	1801	1182	401	1184	161.25	74.11	41.54	26.69	12.82	36.63	0.000355756	-1.764	down	evm.model.scaffold884.3	SET	http://bioinfo.bti.cornell.edu/cgi-bin/itak/db_gene_seq.cgi?trans_ID=evm.model.scaffold884.3	--	--	Biological Process: suberin biosynthetic process (GO:0010345);; Biological Process: long-chain fatty-acyl-CoA metabolic process (GO:0035336);; Cellular Component: intracellular membrane-bounded organelle (GO:0043231);; Biological Process: oxidation-reduction process (GO:0055114);; Molecular Function: fatty-acyl-CoA reductase (alcohol-forming) activity (GO:0080019);;	K13356|0|vvi:100259719|fatty acyl-CoA reductase 3; K13356 fatty acyl-CoA reductase [EC:1.2.1.-] (A)	[I]	Lipid transport and metabolism	Male sterility protein;; Male sterility protein	Fatty acyl-CoA reductase 3 OS=Arabidopsis thaliana GN=FAR3 PE=2 SV=1	PREDICTED: alcohol-forming fatty acyl-CoA reductase-like isoform X1 [Nicotiana tomentosiformis]
PB_c0_g13910	235	94	32	28	17	19	6.77	2.84	0.74	0.63	0.54	0.59	0.000953448	-2.08397	down	--	--	--	[M]	Cell wall/membrane/envelope biogenesis	Cellular Component: mitochondrion (GO:0005739);; Biological Process: proteolysis (GO:0006508);; Biological Process: phosphatidylglycerol biosynthetic process (GO:0006655);; Molecular Function: serine-type peptidase activity (GO:0008236);; Cellular Component: membrane (GO:0016020);; Cellular Component: thylakoid lumen (GO:0031977);;	--	--	--	Peptidase family S41;; PDZ domain;; PDZ domain (Also known as DHR or GLGF)	Carboxyl-terminal-processing peptidase 2, chloroplastic OS=Arabidopsis thaliana GN=CTPA2 PE=1 SV=1	PREDICTED: carboxyl-terminal-processing peptidase 2, chloroplastic [Solanum lycopersicum]
PB_c0_g13912	393	576	187	1233	656	1521	11.02	16.95	4.2	27.07	20.4	45.75	0.005191	1.30381	up	--	--	--	--	--	Molecular Function: xylan 1,4-beta-xylosidase activity (GO:0009044);; Cellular Component: plant-type cell wall (GO:0009505);; Biological Process: seed coat development (GO:0010214);; Biological Process: arabinan catabolic process (GO:0031222);; Biological Process: xylan catabolic process (GO:0045493);; Molecular Function: alpha-N-arabinofuranosidase activity (GO:0046556);; Cellular Component: apo…	--	--	--	Glycosyl hydrolase family 3 C-terminal domain;; Fibronectin type III-like domain	Putative beta-D-xylosidase (Fragment) OS=Prunus persica PE=2 SV=1	PREDICTED: beta-D-xylosidase 1 [Solanum pennellii]
PB_c0_g13936	644	408	225	186	181	141	17.88	11.88	5	4.05	5.58	4.2	0.000407636	-1.34817	down	Achn097691	TUB	http://bioinfo.bti.cornell.edu/cgi-bin/itak/db_gene_seq.cgi?trans_ID=Achn097691	[M]	Cell wall/membrane/envelope biogenesis	Molecular Function: polygalacturonase activity (GO:0004650);; Cellular Component: extracellular region (GO:0005576);; Biological Process: carbohydrate metabolic process (GO:0005975);; Molecular Function: lyase activity (GO:0016829);; Biological Process: cell wall organization (GO:0071555);;	--	--	--	Glycosyl hydrolases family 28;; Glycosyl hydrolases family 28;; Pectate lyase superfamily protein;; Cotton fibre expressed protein	Probable polygalacturonase OS=Vitis vinifera GN=GSVIVT00026920001 PE=1 SV=1	PREDICTED: probable polygalacturonase [Nicotiana tomentosiformis]
PB_c0_g13941	2337	1630	1123	734	955	735	66.89	48.93	25.73	16.47	30.33	22.61	0.00105934	-1.11213	down	--	--	--	[I]	Lipid transport and metabolism	Cellular Component: chloroplast (GO:0009507);; Biological Process: carotenoid biosynthetic process (GO:0016117);; Molecular Function: geranylgeranyl-diphosphate geranylgeranyltransferase activity (GO:0016767);;	K02291|0|vvi:100246195|phytoene synthase 2, chloroplastic; K02291 phytoene synthase [EC:2.5.1.32] (A)	[I]	Lipid transport and metabolism	Squalene/phytoene synthase	Bifunctional 15-cis-phytoene synthase, chromoplastic OS=Capsicum annuum GN=PSY1 PE=1 SV=1	phytoene synthase [Ipomoea batatas]
PB_c0_g13951	1892	1123	852	934	617	540	20.94	13.08	7.61	8.12	7.61	6.45	0.0006502	-1.01103	down	Achn335281	NAC	http://bioinfo.bti.cornell.edu/cgi-bin/itak/db_gene_seq.cgi?trans_ID=Achn335281	[RTKL]	--	Molecular Function: protein kinase activity (GO:0004672);; Molecular Function: ATP binding (GO:0005524);; Biological Process: protein phosphorylation (GO:0006468);; Cellular Component: integral component of membrane (GO:0016021);;	--	--	--	Leucine rich repeat;; Leucine Rich repeats (2 copies);; Leucine Rich Repeat;; Leucine Rich repeat;; Protein tyrosine kinase;; Protein kinase domain;; Leucine rich repeat N-terminal domain;; Leucine Rich repeats (2 copies);; Leucine rich repeat	Leucine-rich repeat receptor-like serine/threonine-protein kinase BAM1 OS=Arabidopsis thaliana GN=BAM1 PE=1 SV=1	PREDICTED: leucine-rich repeat receptor-like serine/threonine-protein kinase BAM1 [Nicotiana sylvestris]
PB_c0_g13952	653	1003	731	2458	3276	2008	22.49	35.49	19.95	64.37	120.87	72.36	6.70331e-05	1.4609	up	TRIUR3_30368-P1	mTERF	http://bioinfo.bti.cornell.edu/cgi-bin/itak/db_gene_seq.cgi?trans_ID=TRIUR3_30368-P1	--	--	Biological Process: flavonoid biosynthetic process (GO:0009813);; Cellular Component: intracellular membrane-bounded organelle (GO:0043231);; Biological Process: flavonoid glucuronidation (GO:0052696);; Molecular Function: quercetin 3-O-glucosyltransferase activity (GO:0080043);; Molecular Function: quercetin 7-O-glucosyltransferase activity (GO:0080044);;	--	[GC]	--	UDP-glucoronosyl and UDP-glucosyl transferase	Cinnamate beta-D-glucosyltransferase OS=Fragaria ananassa GN=GT2 PE=1 SV=1	resveratrol/hydroxycinnamic acid O-glucosyltransferase [Vitis labrusca]
PB_c0_g13954	194	156	128	663	199	678	5.38	4.56	2.85	14.4	6.13	20.18	0.00448983	1.34922	up	MDP0000264383	FAR1	http://bioinfo.bti.cornell.edu/cgi-bin/itak/db_gene_seq.cgi?trans_ID=MDP0000264383	--	--	Molecular Function: magnesium ion binding (GO:0000287);; Molecular Function: ATP binding (GO:0005524);; Cellular Component: nucleus (GO:0005634);; Cellular Component: cytoplasm (GO:0005737);; Biological Process: response to fungus (GO:0009620);; Biological Process: jasmonic acid biosynthetic process (GO:0009695);; Biological Process: response to jasmonic acid (GO:0009753);; Biological Process: ph…	K00913|2.61328e-114|rcu:RCOM_1584890|Inositol-tetrakisphosphate 1-kinase, putative (EC:2.7.1.134); K00913 inositol-1,3,4-trisphosphate 5/6-kinase / inositol-tetrakisphosphate 1-kinase [EC:2.7.1.159 2.7.1.134] (A)	--	--	Inositol 1, 3, 4-trisphosphate 5/6-kinase;; Inositol 1, 3, 4-trisphosphate 5/6-kinase	Inositol-tetrakisphosphate 1-kinase 3 OS=Oryza sativa subsp. japonica GN=ITPK3 OsIPK1?? (OsMIK) PE=2 SV=1	PREDICTED: inositol-tetrakisphosphate 1-kinase 2-like isoform X1 [Nicotiana tomentosiformis]
PB_c0_g13975	819	547	334	71	44	80	23.96	16.79	7.83	1.63	1.43	2.52	1.88147e-18	-3.05625	down	--	--	--	[GEPR]	--	Molecular Function: inorganic phosphate transmembrane transporter activity (GO:0005315);; Cellular Component: integral component of plasma membrane (GO:0005887);; Biological Process: phosphate ion transport (GO:0006817);; Molecular Function: substrate-specific transmembrane transporter activity (GO:0022891);; Biological Process: transmembrane transport (GO:0055085);;	K08176|0|rcu:RCOM_1214240|inorganic phosphate transporter, putative; K08176 MFS transporter, PHS family, inorganic phosphate transporter (A)	[P]	Inorganic ion transport and metabolism	Sugar (and other) transporter;; Major Facilitator Superfamily	Inorganic phosphate transporter 1-4 OS=Arabidopsis thaliana GN=PHT1-4 PE=1 SV=1	phosphate transporter [Camellia oleifera]
PB_c0_g13981	896	595	530	484	343	288	25.95	18.07	12.29	11	11.04	8.98	2.77186e-05	-1.00798	down	--	--	--	[M]	Cell wall/membrane/envelope biogenesis	Biological Process: unsaturated fatty acid biosynthetic process (GO:0006636);; Molecular Function: UDP-glycosyltransferase activity (GO:0008194);; Cellular Component: chloroplast envelope (GO:0009941);; Biological Process: chlorophyll biosynthetic process (GO:0015995);; Biological Process: cellular response to phosphate starvation (GO:0016036);; Biological Process: carotenoid biosynthetic process…	K06119|0|vvi:100259616|uncharacterized LOC100259616; K06119 sulfoquinovosyltransferase [EC:2.4.1.-] (A)	[MOI]	--	Glycosyltransferase Family 4;; Glycosyl transferase 4-like domain;; Glycosyl transferases group 1;; Glycosyl transferases group 1;; Glycosyl transferase 4-like;; Glycosyl transferases group 1;; Glycosyl transferases group 1	Sulfoquinovosyl transferase SQD2 OS=Arabidopsis thaliana GN=SQD2 PE=1 SV=1	PREDICTED: uncharacterized protein LOC104089958 isoform X1 [Nicotiana tomentosiformis]
PB_c0_g13997	2014	2170	1147	468	982	598	57.96	65.46	26.43	10.57	31.36	18.48	0.00363484	-1.31988	down	--	--	--	[H]	Coenzyme transport and metabolism	Biological Process: protoporphyrinogen IX biosynthetic process (GO:0006782);; Molecular Function: glutamyl-tRNA reductase activity (GO:0008883);; Cellular Component: chloroplast (GO:0009507);; Biological Process: chlorophyll biosynthetic process (GO:0015995);; Molecular Function: NADP binding (GO:0050661);; Biological Process: oxidation-reduction process (GO:0055114);;	K02492|0|vvi:100259052|glutamyl-tRNA reductase 1, chloroplastic-like; K02492 glutamyl-tRNA reductase [EC:1.2.1.70] (A)	--	--	Shikimate / quinate 5-dehydrogenase;; Glutamyl-tRNAGlu reductase, N-terminal domain;; Glutamyl-tRNAGlu reductase, dimerisation domain;; NADP oxidoreductase coenzyme F420-dependent;; NAD binding domain of 6-phosphogluconate dehydrogenase	Glutamyl-tRNA reductase 1, chloroplastic OS=Cucumis sativus GN=HEMA1 PE=2 SV=1	PREDICTED: glutamyl-tRNA reductase 1, chloroplastic-like [Nicotiana tomentosiformis]
PB_c0_g14	180	174	113	653	210	381	16.66	16.67	8.08	46.83	21.15	37.06	0.00320697	1.11968	up	--	--	--	--	--	Molecular Function: calcium ion binding (GO:0005509);; Cellular Component: vacuole (GO:0005773);; Biological Process: actin filament-based movement (GO:0030048);; Biological Process: Golgi localization (GO:0051645);; Biological Process: mitochondrion localization (GO:0051646);; Biological Process: peroxisome localization (GO:0060151);;	K06268|1.84186e-103|rcu:RCOM_0901930|calcineurin B subunit, putative; K06268 serine/threonine-protein phosphatase 2B regulatory subunit (A)	[T]	Signal transduction mechanisms	EF-hand domain pair;; EF hand;; EF-hand domain;; EF hand	Calcineurin subunit B OS=Naegleria gruberi GN=CNB1 PE=3 SV=1	PREDICTED: calcineurin subunit B [Nicotiana tomentosiformis]
PB_c0_g14001	220	192	118	95	71	88	6.4	5.85	2.74	2.16	2.28	2.76	2.32146e-05	-1.16882	down	--	--	--	[R]	General function prediction only	Biological Process: tryptophan biosynthetic process (GO:0000162);; Molecular Function: tryptophan synthase activity (GO:0004834);; Molecular Function: pyridoxal phosphate binding (GO:0030170);; Molecular Function: protein homodimerization activity (GO:0042803);; Molecular Function: L-serine hydro-lyase (adding indole, L-tryptophan-forming) activity (GO:0052684);;	K06001|0|vvi:100261704|tryptophan synthase beta chain 1; K06001 tryptophan synthase beta chain [EC:4.2.1.20] (A)	[E]	Amino acid transport and metabolism	Pyridoxal-phosphate dependent enzyme	Tryptophan synthase beta chain 2 OS=Aquifex aeolicus (strain VF5) GN=trpB2 PE=3 SV=1	PREDICTED: tryptophan synthase beta chain 2 [Solanum pennellii]
PB_c0_g14005	433	480	406	6671	1145	5147	12.35	14.36	9.29	149.01	36.23	157.52	9.33203e-08	2.66255	up	Spipo1G0030700	BES1	http://bioinfo.bti.cornell.edu/cgi-bin/itak/db_gene_seq.cgi?trans_ID=Spipo1G0030700	--	--	Cellular Component: nucleus (GO:0005634);; Cellular Component: cytosol (GO:0005829);; Biological Process: starch catabolic process (GO:0005983);; Molecular Function: beta-amylase activity (GO:0016161);;	--	--	--	Glycosyl hydrolase family 14	Beta-amylase 1, chloroplastic OS=Arabidopsis thaliana GN=BAM1 PE=1 SV=1	beta-amylase 1 [Nicotiana langsdorffii x Nicotiana sanderae]
PB_c0_g14010	3048	2787	1938	1268	1641	1034	87.96	84.35	44.76	28.67	52.53	32.03	0.000877898	-1.05258	down	Thecc1EG000515t1	B3->B3	http://bioinfo.bti.cornell.edu/cgi-bin/itak/db_gene_seq.cgi?trans_ID=Thecc1EG000515t1	[Q]	Secondary metabolites biosynthesis, transport and catabolism	Cellular Component: membrane (GO:0016020);; Molecular Function: oxidoreductase activity, acting on paired donors, with incorporation or reduction of molecular oxygen, NAD(P)H as one donor, and incorporation of one atom of oxygen (GO:0016709);; Biological Process: secondary metabolite biosynthetic process (GO:0044550);; Molecular Function: metal ion binding (GO:0046872);;	--	[Q]	Secondary metabolites biosynthesis, transport and catabolism	Cytochrome P450;; Cytochrome P450	Cytochrome P450 76A2 OS=Solanum melongena GN=CYP76A2 PE=2 SV=1	PREDICTED: cytochrome P450 76A1-like isoform X2 [Nicotiana sylvestris]
PB_c0_g14019	7854	5775	4980	3159	3552	1995	231.91	178.81	117.65	73.07	116.33	63.21	0.00019244	-1.18359	down	Rsa1.0_06227.1_g00001.1	WRKY	http://bioinfo.bti.cornell.edu/cgi-bin/itak/db_gene_seq.cgi?trans_ID=Rsa1.0_06227.1_g00001.1	[G]	Carbohydrate transport and metabolism	Molecular Function: ATP binding (GO:0005524);; Biological Process: glycogen biosynthetic process (GO:0005978);; Molecular Function: glucose-1-phosphate adenylyltransferase activity (GO:0008878);; Cellular Component: chloroplast (GO:0009507);; Biological Process: starch biosynthetic process (GO:0019252);;	K00975|0|rcu:RCOM_1212050|glucose-1-phosphate adenylyltransferase, putative (EC:2.7.7.27); K00975 glucose-1-phosphate adenylyltransferase [EC:2.7.7.27] (A)	[M]	Cell wall/membrane/envelope biogenesis	Nucleotidyl transferase;; MobA-like NTP transferase domain	Glucose-1-phosphate adenylyltransferase small subunit, chloroplastic/amyloplastic OS=Solanum tuberosum PE=1 SV=2	ADP-glucose pyrophosphorylase alpha subunit IbAGPa2 [Ipomoea batatas]
PB_c0_g1403	1204	837	829	465	614	345	30.23	22.07	16.69	9.17	17.12	9.31	0.00308848	-1.08173	down	--	--	--	--	--	Cellular Component: integral component of membrane (GO:0016021);;	--	--	--	Protein of unknown function (DUF632)	--	PREDICTED: uncharacterized protein LOC101250899 [Solanum lycopersicum]
PB_c0_g14030	1057	967	674	2985	1511	2773	30.82	29.57	15.73	68.15	48.86	86.73	4.00464e-06	1.21629	up	--	--	--	[E]	Amino acid transport and metabolism	Molecular Function: proline dehydrogenase activity (GO:0004657);; Biological Process: proline catabolic process (GO:0006562);; Biological Process: oxidation-reduction process (GO:0055114);;	K00318|0|vvi:100254983|proline dehydrogenase 2, mitochondrial; K00318 proline dehydrogenase [EC:1.5.-.-] (A)	[E]	Amino acid transport and metabolism	Proline dehydrogenase	Proline dehydrogenase 2, mitochondrial OS=Arabidopsis thaliana GN=POX2 PE=2 SV=1	PREDICTED: proline dehydrogenase 2, mitochondrial [Nicotiana sylvestris]
PB_c0_g14032	289	397	296	1136	472	860	8.41	12.14	6.9	25.89	15.23	26.87	0.00163081	1.05522	up	Bv5_101120_supk.t1	AP2/ERF->AP2/ERF-ERF	http://bioinfo.bti.cornell.edu/cgi-bin/itak/db_gene_seq.cgi?trans_ID=Bv5_101120_supk.t1	[GEPR]	--	Molecular Function: sugar:hydrogen symporter activity (GO:0005351);; Molecular Function: galactose transmembrane transporter activity (GO:0005354);; Molecular Function: glucose transmembrane transporter activity (GO:0005355);; Cellular Component: integral component of plasma membrane (GO:0005887);; Biological Process: galactose transport (GO:0015757);; Biological Process: proton transport (GO:001…	--	[R]	General function prediction only	Sugar (and other) transporter;; Sugar (and other) transporter;; Sugar (and other) transporter	Sugar transport protein 14 OS=Arabidopsis thaliana GN=STP14 PE=2 SV=2	hypothetical protein VITISV_012307 [Vitis vinifera]
PB_c0_g14052	1132	673	692	204	157	146	33.09	20.62	16.18	4.67	5.1	4.58	1.63021e-22	-2.39562	down	Sme2.5_00539.1_g00001.1	FAR1	http://bioinfo.bti.cornell.edu/cgi-bin/itak/db_gene_seq.cgi?trans_ID=Sme2.5_00539.1_g00001.1	--	--	Cellular Component: membrane (GO:0016020);;	--	--	--	--	--	PREDICTED: uncharacterized protein LOC104097327 [Nicotiana tomentosiformis]
PB_c0_g14055	221	217	110	55	32	22	6.59	6.8	2.64	1.29	1.08	0.73	3.34481e-10	-2.3406	down	Bo3g157090.1	NAC	http://bioinfo.bti.cornell.edu/cgi-bin/itak/db_gene_seq.cgi?trans_ID=Bo3g157090.1	--	--	Biological Process: lipid metabolic process (GO:0006629);; Molecular Function: phosphatidylcholine 1-acylhydrolase activity (GO:0008970);; Molecular Function: galactolipase activity (GO:0047714);;	--	[I]	Lipid transport and metabolism	Lipase (class 3)	Phospholipase A1-Igamma3, chloroplastic OS=Arabidopsis thaliana GN=At1g51440 PE=1 SV=1	PREDICTED: phospholipase A1-Igamma3, chloroplastic [Nicotiana sylvestris]
PB_c0_g14062	3303	2138	1864	682	1275	637	91.6	62.19	41.39	14.82	39.23	18.97	0.000953448	-1.44935	down	Bo5g091630.1	GNAT	http://bioinfo.bti.cornell.edu/cgi-bin/itak/db_gene_seq.cgi?trans_ID=Bo5g091630.1	[M]	Cell wall/membrane/envelope biogenesis	Biological Process: chloroplast organization (GO:0009658);; Cellular Component: chloroplast inner membrane (GO:0009706);; Biological Process: thylakoid membrane organization (GO:0010027);; Cellular Component: integral component of membrane (GO:0016021);; Biological Process: cellular cation homeostasis (GO:0030003);; Molecular Function: glycolate transmembrane transporter activity (GO:0043879);; B…	--	--	--	LrgB-like family	Plastidal glycolate/glycerate translocator 1, chloroplastic OS=Arabidopsis thaliana GN=PLGG1 PE=1 SV=1	PREDICTED: plastidal glycolate/glycerate translocator 1, chloroplastic [Nicotiana tomentosiformis]
PB_c0_g14068	101	8	112	726	303	1430	2.92	0.25	2.59	16.47	9.73	44.41	0.00244606	2.23971	up	--	--	--	[C]	Energy production and conversion	Molecular Function: malate synthase activity (GO:0004474);; Cellular Component: cytoplasm (GO:0005737);; Biological Process: glyoxylate cycle (GO:0006097);; Biological Process: tricarboxylic acid cycle (GO:0006099);;	K01638|0|rcu:RCOM_1506900|malate synthase, putative (EC:2.3.3.9); K01638 malate synthase [EC:2.3.3.9] (A)	[C]	Energy production and conversion	Malate synthase	Malate synthase, glyoxysomal OS=Ricinus communis PE=2 SV=1	PREDICTED: malate synthase, glyoxysomal [Nicotiana tomentosiformis]
PB_c0_g14069	1047	807	750	449	551	333	30.4	24.55	17.41	10.22	17.73	10.37	0.00124804	-1.05736	down	--	--	--	--	--	--	--	--	--	Protein of unknown function (DUF3685)	--	PREDICTED: uncharacterized protein LOC104234688 isoform X1 [Nicotiana sylvestris]
PB_c0_g1408	2285	1606	1140	595	849	534	59.26	43.71	23.69	12.1	24.45	14.89	0.000180612	-1.36122	down	Achn273801	B3->B3-ARF	http://bioinfo.bti.cornell.edu/cgi-bin/itak/db_gene_seq.cgi?trans_ID=Achn273801	[IQ]	--	Biological Process: very long-chain fatty acid metabolic process (GO:0000038);; Biological Process: sulfur amino acid metabolic process (GO:0000096);; Biological Process: glycine catabolic process (GO:0006546);; Biological Process: unsaturated fatty acid biosynthetic process (GO:0006636);; Biological Process: oxidoreduction coenzyme metabolic process (GO:0006733);; Biological Process: vitamin met…	K09458|0|vvi:100253210|3-oxoacyl-[acyl-carrier-protein] synthase II, chloroplastic-like; K09458 3-oxoacyl-[acyl-carrier-protein] synthase II [EC:2.3.1.179] (A)	[IQ]	--	Beta-ketoacyl synthase, N-terminal domain;; Beta-ketoacyl synthase, C-terminal domain	3-oxoacyl-[acyl-carrier-protein] synthase II, chloroplastic OS=Arabidopsis thaliana GN=KAS2 PE=1 SV=1	PREDICTED: 3-oxoacyl-[acyl-carrier-protein] synthase II, chloroplastic-like [Vitis vinifera]
PB_c0_g14080	503	449	410	3061	1015	2032	14.84	13.88	9.66	70.62	33.15	64.23	2.77941e-08	1.83022	up	Pm015625	NAC	http://bioinfo.bti.cornell.edu/cgi-bin/itak/db_gene_seq.cgi?trans_ID=Pm015625	[RTKL]	--	Biological Process: activation of MAPKK activity (GO:0000186);; Molecular Function: MAP kinase kinase kinase activity (GO:0004709);; Molecular Function: protein serine/threonine/tyrosine kinase activity (GO:0004712);; Molecular Function: ATP binding (GO:0005524);; Cellular Component: intracellular (GO:0005622);; Biological Process: microtubule nucleation (GO:0007020);;	--	[T]	Signal transduction mechanisms	Protein kinase domain;; Protein tyrosine kinase;; Protein tyrosine kinase	Serine/threonine-protein kinase HT1 OS=Arabidopsis thaliana GN=HT1 PE=1 SV=1	PREDICTED: serine/threonine-protein kinase HT1 [Nicotiana sylvestris]
PB_c0_g14082	280	293	235	1036	765	655	3.18	3.49	2.15	9.21	9.66	8	1.30537e-15	1.39687	up	Rsa1.0_03996.1_g00001.1	MYB->MYB-related	http://bioinfo.bti.cornell.edu/cgi-bin/itak/db_gene_seq.cgi?trans_ID=Rsa1.0_03996.1_g00001.1	[V]	Defense mechanisms	Molecular Function: ATP binding (GO:0005524);; Cellular Component: plasma membrane (GO:0005886);; Biological Process: metabolic process (GO:0008152);; Cellular Component: integral component of membrane (GO:0016021);; Molecular Function: ATPase activity, coupled to transmembrane movement of substances (GO:0042626);; Biological Process: transmembrane transport (GO:0055085);;	--	[Q]	Secondary metabolites biosynthesis, transport and catabolism	ABC transporter;; AAA domain, putative AbiEii toxin, Type IV TA system;; ABC-2 type transporter;; ABC-2 type transporter;; ABC-2 type transporter;; ABC-2 type transporter;; ABC-transporter extracellular N-terminal	ABC transporter G family member 43 OS=Oryza sativa subsp. japonica GN=ABCG43 PE=2 SV=2	hypothetical protein CISIN_1g000540mg [Citrus sinensis]
PB_c0_g14086	635	687	441	7292	1245	4476	18.09	20.52	10.06	162.67	39.33	136.83	1.44198e-06	2.33407	up	Gh_A09G0861	AP2/ERF->AP2/ERF-ERF	http://bioinfo.bti.cornell.edu/cgi-bin/itak/db_gene_seq.cgi?trans_ID=Gh_A09G0861	[E]	Amino acid transport and metabolism	Cellular Component: mitochondrion (GO:0005739);; Biological Process: metabolic process (GO:0008152);; Molecular Function: alanine-glyoxylate transaminase activity (GO:0008453);; Molecular Function: pyridoxal phosphate binding (GO:0030170);; Molecular Function: identical protein binding (GO:0042802);;	K00827|0|vvi:100258727|alanine--glyoxylate aminotransferase 2 homolog 3, mitochondrial-like; K00827 alanine-glyoxylate transaminase / (R)-3-amino-2-methylpropionate-pyruvate transaminase [EC:2.6.1.44 2.6.1.40] (A)	[E]	Amino acid transport and metabolism	Aminotransferase class-III	Alanine--glyoxylate aminotransferase 2 homolog 3, mitochondrial OS=Arabidopsis thaliana GN=At3g08860 PE=2 SV=1	PREDICTED: alanine--glyoxylate aminotransferase 2 homolog 3, mitochondrial-like isoform X1 [Nicotiana sylvestris]
PB_c0_g14088	316	228	91	2126	681	1305	9.25	6.99	2.14	48.65	22.08	40.91	2.48845e-07	2.28455	up	--	--	--	[I]	Lipid transport and metabolism	Molecular Function: inositol-3-phosphate synthase activity (GO:0004512);; Cellular Component: cytoplasm (GO:0005737);; Biological Process: inositol biosynthetic process (GO:0006021);; Biological Process: phospholipid biosynthetic process (GO:0008654);;	K01858|0|rcu:RCOM_0197350|myo-inositol-1 phosphate synthase, putative (EC:5.5.1.4); K01858 myo-inositol-1-phosphate synthase [EC:5.5.1.4] (A)	[I]	Lipid transport and metabolism	Myo-inositol-1-phosphate synthase;; Myo-inositol-1-phosphate synthase	Inositol-3-phosphate synthase OS=Sesamum indicum PE=2 SV=1	PREDICTED: inositol-3-phosphate synthase [Ricinus communis]
PB_c0_g14093	943	643	413	2660	914	1667	27.77	19.85	9.73	61.36	29.85	52.68	0.00313841	1.12399	up	MDP0000247737	FAR1	http://bioinfo.bti.cornell.edu/cgi-bin/itak/db_gene_seq.cgi?trans_ID=MDP0000247737	[MG]	--	Biological Process: metabolic process (GO:0008152);; Cellular Component: integral component of membrane (GO:0016021);; Molecular Function: UDP-glucuronate decarboxylase activity (GO:0048040);;	--	[GM]	--	GDP-mannose 4,6 dehydratase;; NAD dependent epimerase/dehydratase family;; Male sterility protein;; RmlD substrate binding domain;; Polysaccharide biosynthesis protein;; 3-beta hydroxysteroid dehydrogenase/isomerase family	UDP-glucuronic acid decarboxylase 2 OS=Arabidopsis thaliana GN=UXS2 PE=1 SV=1	PREDICTED: UDP-glucuronic acid decarboxylase 2-like [Nicotiana tomentosiformis]
PB_c0_g14098	250	169	129	397	440	464	7.5	5.31	3.11	9.31	14.6	14.93	0.000970754	1.08475	up	evm.model.scaffold9291.13	GRAS	http://bioinfo.bti.cornell.edu/cgi-bin/itak/db_gene_seq.cgi?trans_ID=evm.model.scaffold9291.13	--	--	Cellular Component: integral component of membrane (GO:0016021);;	--	--	--	Carbohydrate-binding protein of the ER;; Di-glucose binding within endoplasmic reticulum	Probable receptor-like protein kinase At5g24010 OS=Arabidopsis thaliana GN=At5g24010 PE=1 SV=1	PREDICTED: probable receptor-like protein kinase At5g24010 [Solanum pennellii]
PB_c0_g14113	312	241	116	5119	885	5262	9.29	7.52	2.78	119.11	29.16	167.72	1.80645e-09	3.28317	up	CA08g08010	bZIP	http://bioinfo.bti.cornell.edu/cgi-bin/itak/db_gene_seq.cgi?trans_ID=CA08g08010	--	--	--	K09060|3.0575e-131|vvi:100248302|common plant regulatory factor 1; K09060 plant G-box-binding factor (A)	--	--	G-box binding protein MFMR;; Disordered region downstream of MFMR;; bZIP transcription factor;; Basic region leucine zipper	Common plant regulatory factor 1 OS=Petroselinum crispum GN=CPRF1 PE=2 SV=1	PREDICTED: transcriptional activator TAF-1-like [Solanum tuberosum]
PB_c0_g14114	974	1094	819	5978	1552	3446	28.06	33.04	18.87	134.82	49.57	106.49	8.429e-05	1.55667	up	Gh_D05G3665	MYB->MYB-related	http://bioinfo.bti.cornell.edu/cgi-bin/itak/db_gene_seq.cgi?trans_ID=Gh_D05G3665	--	--	Cellular Component: vacuolar membrane (GO:0005774);; Cellular Component: endoplasmic reticulum (GO:0005783);; Cellular Component: Golgi apparatus (GO:0005794);; Biological Process: pentose-phosphate shunt (GO:0006098);; Molecular Function: xylose isomerase activity (GO:0009045);; Cellular Component: integral component of membrane (GO:0016021);; Biological Process: D-xylose metabolic process (GO:0…	K01805|0|rcu:RCOM_0077940|Xylose isomerase, putative (EC:5.3.1.5); K01805 xylose isomerase [EC:5.3.1.5] (A)	--	--	--	Xylose isomerase OS=Arabidopsis thaliana GN=XYLA PE=2 SV=2	PREDICTED: xylose isomerase [Solanum tuberosum]
PB_c0_g14116	1712	1834	1584	6177	3416	3664	19.09	21.54	14.27	54.07	42.45	44.09	1.09583e-09	1.13231	up	--	--	--	--	--	Cellular Component: integral component of membrane (GO:0016021);; Cellular Component: mediator complex (GO:0016592);; Biological Process: regulation of phenylpropanoid metabolic process (GO:2000762);;	--	--	--	--	Mediator of RNA polymerase II transcription subunit 33A OS=Arabidopsis thaliana GN=MED33A PE=1 SV=1	PREDICTED: mediator of RNA polymerase II transcription subunit 33A-like [Nicotiana tomentosiformis]
PB_c0_g14121	949	447	358	369	155	217	27.42	13.55	8.28	8.35	4.97	6.73	0.00126193	-1.32313	down	Bra013812	MADS->MADS-MIKC	http://bioinfo.bti.cornell.edu/cgi-bin/itak/db_gene_seq.cgi?trans_ID=Bra013812	--	--	Biological Process: metabolic process (GO:0008152);; Molecular Function: transferase activity, transferring glycosyl groups (GO:0016757);;	--	--	--	GDP-fucose protein O-fucosyltransferase	Uncharacterized protein At1g04910 OS=Arabidopsis thaliana GN=At1g04910 PE=2 SV=1	PREDICTED: uncharacterized protein At1g04910-like [Nicotiana sylvestris]
PB_c0_g14137	346	314	147	103	84	67	10.25	9.75	3.48	2.39	2.76	2.13	3.16843e-07	-1.71054	down	Sme2.5_00297.1_g00019.1	MYB->MYB	http://bioinfo.bti.cornell.edu/cgi-bin/itak/db_gene_seq.cgi?trans_ID=Sme2.5_00297.1_g00019.1	[Q]	Secondary metabolites biosynthesis, transport and catabolism	Molecular Function: oxidoreductase activity (GO:0016491);;	--	[Q]	Secondary metabolites biosynthesis, transport and catabolism	Cytochrome P450	Flavonoid 3'-monooxygenase OS=Arabidopsis thaliana GN=CYP75B1 PE=1 SV=1	PREDICTED: geraniol 8-hydroxylase-like [Nicotiana sylvestris]
PB_c0_g14166	563	285	236	177	112	172	16.71	8.87	5.6	4.12	3.69	5.48	0.000608144	-1.29131	down	Gh_D11G0002	IWS1	http://bioinfo.bti.cornell.edu/cgi-bin/itak/db_gene_seq.cgi?trans_ID=Gh_D11G0002	--	--	Cellular Component: integral component of membrane (GO:0016021);;	--	--	--	Domain of unknown function (DUF239);; Domain of unknown function (DUF4409)	--	PREDICTED: uncharacterized protein LOC104223536 [Nicotiana sylvestris]
PB_c0_g14167	393	294	196	1678	384	1058	11.57	9.07	4.61	38.68	12.53	33.41	0.0019373	1.44916	up	--	--	--	--	--	Molecular Function: oxidoreductase activity (GO:0016491);;	--	[S]	Function unknown	2OG-Fe(II) oxygenase superfamily	--	PREDICTED: uncharacterized protein LOC104094898 [Nicotiana tomentosiformis]
PB_c0_g14169	192	269	204	920	457	646	5.72	8.41	4.86	21.42	15.07	20.63	1.25954e-06	1.33928	up	--	--	--	[C]	Energy production and conversion	Biological Process: tricarboxylic acid cycle (GO:0006099);; Molecular Function: transferase activity, transferring acyl groups, acyl groups converted into alkyl on transfer (GO:0046912);;	K01647|0|vvi:100255795|citrate synthase-like; K01647 citrate synthase [EC:2.3.3.1] (A)	[C]	Energy production and conversion	Citrate synthase, C-terminal domain	Citrate synthase, glyoxysomal OS=Cucurbita maxima PE=1 SV=1	PREDICTED: citrate synthase, glyoxysomal-like [Nicotiana tomentosiformis]
PB_c0_g14183	1204	1425	805	19526	2384	11803	35.38	43.9	18.93	449.26	77.67	372.05	1.93413e-06	2.58767	up	--	--	--	[E]	Amino acid transport and metabolism	Molecular Function: L-tyrosine:2-oxoglutarate aminotransferase activity (GO:0004838);; Biological Process: cellular amino acid metabolic process (GO:0006520);; Biological Process: biosynthetic process (GO:0009058);; Molecular Function: pyridoxal phosphate binding (GO:0030170);; Molecular Function: L-phenylalanine:2-oxoglutarate aminotransferase activity (GO:0080130);;	--	[E]	Amino acid transport and metabolism	Aminotransferase class I and II;; Aminotransferase class I and II	Probable aminotransferase TAT2 OS=Arabidopsis thaliana GN=At5g53970 PE=2 SV=1	phenylpyruvate aminotransferase [Petunia x hybrida]
PB_c0_g14192	1705	753	418	143	40	59	50.84	23.54	9.97	3.34	1.32	1.89	4.25854e-11	-3.27887	down	Achn132541	AP2/ERF->AP2/ERF-ERF	http://bioinfo.bti.cornell.edu/cgi-bin/itak/db_gene_seq.cgi?trans_ID=Achn132541	--	--	Cellular Component: mitochondrion (GO:0005739);; Biological Process: water transport (GO:0006833);; Biological Process: response to salt stress (GO:0009651);; Biological Process: response to fructose (GO:0009750);; Biological Process: cellular cation homeostasis (GO:0030003);; Biological Process: root hair elongation (GO:0048767);; Molecular Function: chaperone binding (GO:0051087);; Biological P…	--	[T]	Signal transduction mechanisms	BAG domain	BAG family molecular chaperone regulator 1 OS=Arabidopsis thaliana GN=BAG1 PE=1 SV=1	PREDICTED: BAG family molecular chaperone regulator 2 [Nicotiana sylvestris]
PB_c0_g14193	1626	1490	1296	8291	2275	5929	47.93	46.05	30.56	191.39	74.35	187.52	8.57801e-05	1.54969	up	MDP0000247737	FAR1	http://bioinfo.bti.cornell.edu/cgi-bin/itak/db_gene_seq.cgi?trans_ID=MDP0000247737	[MG]	--	Biological Process: metabolic process (GO:0008152);; Molecular Function: UDP-glucuronate decarboxylase activity (GO:0048040);;	--	[GM]	--	GDP-mannose 4,6 dehydratase;; NAD dependent epimerase/dehydratase family;; Polysaccharide biosynthesis protein;; 3-beta hydroxysteroid dehydrogenase/isomerase family;; Male sterility protein;; RmlD substrate binding domain	UDP-glucuronic acid decarboxylase 6 OS=Arabidopsis thaliana GN=UXS6 PE=2 SV=1	PREDICTED: UDP-glucuronic acid decarboxylase 5-like [Nicotiana tomentosiformis]
PB_c0_g14200	1104	1306	794	462	166	666	33.2	41.18	19.11	10.89	5.56	21.5	0.00916038	-1.31664	down	RrC12045_p1	GARP->GARP-G2-like	http://bioinfo.bti.cornell.edu/cgi-bin/itak/db_gene_seq.cgi?trans_ID=RrC12045_p1	[GEPR]	--	Cellular Component: plant-type vacuole membrane (GO:0009705);; Cellular Component: integral component of membrane (GO:0016021);; Molecular Function: substrate-specific transmembrane transporter activity (GO:0022891);;	--	[R]	General function prediction only	Major Facilitator Superfamily;; Sugar (and other) transporter	Organic cation/carnitine transporter 3 OS=Arabidopsis thaliana GN=OCT3 PE=2 SV=1	PREDICTED: organic cation/carnitine transporter 3-like [Solanum tuberosum]
PB_c0_g14208	539	349	288	101	60	62	15.96	10.84	6.82	2.35	1.98	1.98	1.0082e-20	-2.48553	down	Sme2.5_00539.1_g00001.1	FAR1	http://bioinfo.bti.cornell.edu/cgi-bin/itak/db_gene_seq.cgi?trans_ID=Sme2.5_00539.1_g00001.1	--	--	Cellular Component: integral component of membrane (GO:0016021);;	--	--	--	--	--	PREDICTED: uncharacterized protein LOC105169073 [Sesamum indicum]
PB_c0_g14217	196	246	258	1056	526	725	5.81	7.62	6.1	24.42	17.24	22.99	5.15547e-06	1.41482	up	--	--	--	[C]	Energy production and conversion	Biological Process: tricarboxylic acid cycle (GO:0006099);; Molecular Function: transferase activity, transferring acyl groups, acyl groups converted into alkyl on transfer (GO:0046912);;	K01647|0|vvi:100255795|citrate synthase-like; K01647 citrate synthase [EC:2.3.3.1] (A)	[C]	Energy production and conversion	Citrate synthase, C-terminal domain	Citrate synthase, glyoxysomal OS=Cucurbita maxima PE=1 SV=1	PREDICTED: citrate synthase, glyoxysomal-like [Nicotiana tomentosiformis]
PB_c0_g14223	504	650	358	2192	658	1099	15.06	20.37	8.56	51.27	21.82	35.24	0.00692874	1.07314	up	GSBRNA2T00090396001	bHLH	http://bioinfo.bti.cornell.edu/cgi-bin/itak/db_gene_seq.cgi?trans_ID=GSBRNA2T00090396001	[HE]	--	Molecular Function: phosphoglycerate dehydrogenase activity (GO:0004617);; Biological Process: L-serine biosynthetic process (GO:0006564);; Molecular Function: amino acid binding (GO:0016597);; Molecular Function: NAD binding (GO:0051287);; Biological Process: oxidation-reduction process (GO:0055114);;	K00058|0|vvi:100241666|D-3-phosphoglycerate dehydrogenase 3, chloroplastic-like; K00058 D-3-phosphoglycerate dehydrogenase [EC:1.1.1.95] (A)	[E]	Amino acid transport and metabolism	D-isomer specific 2-hydroxyacid dehydrogenase, NAD binding domain;; D-isomer specific 2-hydroxyacid dehydrogenase, catalytic domain;; ACT domain;; Acetohydroxy acid isomeroreductase, NADPH-binding domain;; S-adenosyl-L-homocysteine hydrolase, NAD binding domain	D-3-phosphoglycerate dehydrogenase 2, chloroplastic OS=Arabidopsis thaliana GN=PGDH2 PE=1 SV=2	PREDICTED: D-3-phosphoglycerate dehydrogenase 2, chloroplastic [Nicotiana tomentosiformis]
PB_c0_g1423	2207	1490	970	9539	2185	5921	55.92	39.63	19.71	189.38	61.47	161.17	0.000816536	1.54549	up	Millet_GLEAN_10004483	TAZ	http://bioinfo.bti.cornell.edu/cgi-bin/itak/db_gene_seq.cgi?trans_ID=Millet_GLEAN_10004483	[RTKL]	--	Molecular Function: protein serine/threonine/tyrosine kinase activity (GO:0004712);; Molecular Function: ATP binding (GO:0005524);; Biological Process: integrin-mediated signaling pathway (GO:0007229);; Biological Process: protein autophosphorylation (GO:0046777);;	--	[T]	Signal transduction mechanisms	Protein tyrosine kinase;; Protein kinase domain;; Ankyrin repeats (many copies);; Ankyrin repeats (3 copies);; Ankyrin repeat;; Ankyrin repeats (many copies);; Ankyrin repeat	Serine/threonine-protein kinase STY17 OS=Arabidopsis thaliana GN=STY17 PE=1 SV=1	PREDICTED: serine/threonine-protein kinase HT1-like isoform X1 [Nicotiana sylvestris]
PB_c0_g14237	597	838	622	5122	1049	3037	17.99	26.47	14.99	120.78	35.03	98.1	0.000336957	1.69997	up	GRMZM2G008647_T02	MYB->MYB-related	http://bioinfo.bti.cornell.edu/cgi-bin/itak/db_gene_seq.cgi?trans_ID=GRMZM2G008647_T02	[OC]	--	Molecular Function: protein disulfide isomerase activity (GO:0003756);; Cellular Component: endoplasmic reticulum lumen (GO:0005788);; Biological Process: protein folding (GO:0006457);; Biological Process: metabolic process (GO:0008152);; Biological Process: response to endoplasmic reticulum stress (GO:0034976);; Biological Process: cell redox homeostasis (GO:0045454);;	K09580|0|vvi:100259138|protein disulfide-isomerase; K09580 protein disulfide-isomerase A1 [EC:5.3.4.1] (A)	[O]	Posttranslational modification, protein turnover, chaperones	Thioredoxin;; Thioredoxin-like domain;; Thioredoxin-like domain;; Thioredoxin-like;; Thioredoxin-like;; OST3 / OST6 family, transporter family;; AhpC/TSA family;; ERp29, N-terminal domain	Protein disulfide-isomerase OS=Datisca glomerata GN=PDI PE=2 SV=1	protein disulfide isomerase [Ipomoea batatas]
PB_c0_g14239	0	1	3	40	10	36	0	0.04	0.07	0.9	0.32	1.1	0.00202438	2.39451	up	--	--	--	[E]	Amino acid transport and metabolism	Molecular Function: asparagine synthase (glutamine-hydrolyzing) activity (GO:0004066);; Cellular Component: cytosol (GO:0005829);; Biological Process: asparagine biosynthetic process (GO:0006529);; Biological Process: glutamine metabolic process (GO:0006541);; Biological Process: response to absence of light (GO:0009646);; Molecular Function: protein homodimerization activity (GO:0042803);;	K01953|0|vvi:100241610|asparagine synthetase [glutamine-hydrolyzing]-like; K01953 asparagine synthase (glutamine-hydrolysing) [EC:6.3.5.4] (A)	[E]	Amino acid transport and metabolism	Glutamine amidotransferase domain;; Asparagine synthase;; Glutamine amidotransferase domain;; Aluminium induced protein;; Asparagine synthase;; Asparagine synthase	Asparagine synthetase [glutamine-hydrolyzing] OS=Brassica oleracea PE=2 SV=2	unnamed protein product [Coffea canephora]
PB_c0_g14267	149	168	85	19	43	28	4.4	5.19	2.02	0.45	1.41	0.91	9.87237e-05	-1.96702	down	--	--	--	--	--	Biological Process: metabolic process (GO:0008152);; Biological Process: response to sucrose (GO:0009744);; Biological Process: response to fructose (GO:0009750);; Molecular Function: amino acid binding (GO:0016597);;	--	--	--	ACT domain;; ACT domain	ACT domain-containing protein ACR9 OS=Arabidopsis thaliana GN=ACR9 PE=2 SV=1	PREDICTED: uncharacterized protein LOC104241112 [Nicotiana sylvestris]
PB_c0_g14269	44	161	125	30	27	9	1.37	5.17	3.05	0.73	0.94	0.3	0.00176843	-2.02862	down	Pm012772	DDT	http://bioinfo.bti.cornell.edu/cgi-bin/itak/db_gene_seq.cgi?trans_ID=Pm012772	--	--	Biological Process: metabolic process (GO:0008152);; Cellular Component: integral component of membrane (GO:0016021);; Molecular Function: transferase activity, transferring glycosyl groups (GO:0016757);;	--	[GMW]	--	Exostosin family	Probable glycosyltransferase At5g03795 OS=Arabidopsis thaliana GN=At5g03795 PE=3 SV=2	PREDICTED: probable glycosyltransferase At5g03795 isoform X2 [Nicotiana sylvestris]
PB_c0_g14275	536	292	209	180	176	93	16.02	9.16	5.01	4.21	5.86	2.98	0.00492407	-1.2283	down	--	--	--	[P]	Inorganic ion transport and metabolism	Biological Process: sulfate assimilation (GO:0000103);; Molecular Function: adenylylsulfate kinase activity (GO:0004020);; Molecular Function: sulfate adenylyltransferase (ATP) activity (GO:0004781);; Molecular Function: ATP binding (GO:0005524);; Cellular Component: mitochondrion (GO:0005739);; Cellular Component: cytosol (GO:0005829);; Cellular Component: chloroplast stroma (GO:0009570);; Biolo…	K13811|1.69841e-179|ath:AT5G43780|APS4; sulfate adenylyltransferase; K13811 3'-phosphoadenosine 5'-phosphosulfate synthase [EC:2.7.7.4 2.7.1.25] (A)	[P]	Inorganic ion transport and metabolism	ATP-sulfurylase;; PUA-like domain	ATP sulfurylase 4, chloroplastic OS=Arabidopsis thaliana GN=APS4 PE=2 SV=1	PREDICTED: ATP sulfurylase 2 [Cucumis sativus]
PB_c0_g14277	108	112	68	930	190	619	3.23	3.5	1.64	21.68	6.29	19.77	1.65436e-05	2.0976	up	Cc10_g03650	GARP->GARP-G2-like	http://bioinfo.bti.cornell.edu/cgi-bin/itak/db_gene_seq.cgi?trans_ID=Cc10_g03650	[Q]	Secondary metabolites biosynthesis, transport and catabolism	Biological Process: metabolic process (GO:0008152);; Cellular Component: membrane (GO:0016020);; Molecular Function: oxidoreductase activity (GO:0016491);; Molecular Function: metal ion binding (GO:0046872);;	--	[Q]	Secondary metabolites biosynthesis, transport and catabolism	Cytochrome P450	Protopine 6-monooxygenase OS=Eschscholzia californica GN=CYP82N2v2 PE=1 SV=1	PREDICTED: cytochrome P450 CYP82D47-like isoform X1 [Solanum tuberosum]
PB_c0_g14286	1684	2868	1095	8136	3307	8805	54.18	96.69	28.15	205.03	117.88	303.8	0.000650921	1.53335	up	--	--	--	--	--	Biological Process: defense response (GO:0006952);;	--	--	--	Hs1pro-1 protein C-terminus;; Hs1pro-1 N-terminus	Nematode resistance protein-like HSPRO2 OS=Arabidopsis thaliana GN=HSPRO2 PE=1 SV=1	HSPRO [Nicotiana attenuata]
PB_c0_g14287	767	569	550	4070	1575	2694	22.65	17.62	13	94.14	51.58	85.38	1.07219e-10	1.84703	up	Lus10019354	B3->B3	http://bioinfo.bti.cornell.edu/cgi-bin/itak/db_gene_seq.cgi?trans_ID=Lus10019354	[Q]	Secondary metabolites biosynthesis, transport and catabolism	Molecular Function: monooxygenase activity (GO:0004497);; Molecular Function: iron ion binding (GO:0005506);; Cellular Component: integral component of membrane (GO:0016021);; Molecular Function: oxidoreductase activity, acting on paired donors, with incorporation or reduction of molecular oxygen (GO:0016705);; Molecular Function: heme binding (GO:0020037);; Biological Process: oxidation-reductio…	--	[QI]	--	Cytochrome P450	Cytochrome P450 CYP72A219 OS=Panax ginseng PE=2 SV=1	PREDICTED: cytochrome P450 CYP72A219-like isoform X1 [Solanum tuberosum]
PB_c0_g14292	30	41	32	619	78	662	0.9	1.28	0.78	14.34	2.59	21.01	1.0303e-05	2.7538	up	CA08g08010	bZIP	http://bioinfo.bti.cornell.edu/cgi-bin/itak/db_gene_seq.cgi?trans_ID=CA08g08010	--	--	--	K09060|1.28804e-116|vvi:100248302|common plant regulatory factor 1; K09060 plant G-box-binding factor (A)	--	--	G-box binding protein MFMR;; Disordered region downstream of MFMR;; bZIP transcription factor;; Basic region leucine zipper	Transcriptional activator TAF-1 (Fragment) OS=Nicotiana tabacum GN=TAF1 PE=2 SV=1	PREDICTED: transcriptional activator TAF-1-like [Solanum tuberosum]
PB_c0_g14297	20	27	18	119	37	67	0.59	0.83	0.42	2.73	1.2	2.11	0.00710984	1.36947	up	Lus10019354	B3->B3	http://bioinfo.bti.cornell.edu/cgi-bin/itak/db_gene_seq.cgi?trans_ID=Lus10019354	[Q]	Secondary metabolites biosynthesis, transport and catabolism	Molecular Function: monooxygenase activity (GO:0004497);; Molecular Function: iron ion binding (GO:0005506);; Cellular Component: integral component of membrane (GO:0016021);; Molecular Function: oxidoreductase activity, acting on paired donors, with incorporation or reduction of molecular oxygen (GO:0016705);; Molecular Function: heme binding (GO:0020037);; Molecular Function: secologanin syntha…	--	[QI]	--	Cytochrome P450;; Cytochrome P450	Cytochrome P450 72A13 OS=Arabidopsis thaliana GN=CYP72A13 PE=2 SV=1	PREDICTED: cytochrome P450 72A15-like [Gossypium raimondii]
PB_c0_g143	683	484	494	325	327	253	78.81	57.55	43.69	29.09	40.97	30.56	0.000206264	-1.00216	down	--	--	--	[J]	Translation, ribosomal structure and biogenesis	Molecular Function: structural constituent of ribosome (GO:0003735);; Cellular Component: ribosome (GO:0005840);; Biological Process: translation (GO:0006412);; Biological Process: pattern specification process (GO:0007389);; Molecular Function: 5S rRNA binding (GO:0008097);; Biological Process: regulation of cell size (GO:0008361);; Cellular Component: chloroplast stroma (GO:0009570);; Biologica…	K02881|3.04774e-76|rcu:RCOM_1690720|50S ribosomal protein L18, chloroplast precursor, putative; K02881 large subunit ribosomal protein L18 (A)	[O]	Posttranslational modification, protein turnover, chaperones	Ribosomal L18 of archaea, bacteria, mitoch. and chloroplast	50S ribosomal protein L18, chloroplastic OS=Arabidopsis thaliana GN=RPL18 PE=2 SV=1	PREDICTED: 50S ribosomal protein L18, chloroplastic-like [Nicotiana sylvestris]
PB_c0_g14314	1503	1463	709	3684	1853	2981	48.09	49.04	18.13	92.29	65.71	102.24	0.000927758	1.01265	up	Niben101Scf01980g04003.1	AP2/ERF->AP2/ERF-ERF	http://bioinfo.bti.cornell.edu/cgi-bin/itak/db_gene_seq.cgi?trans_ID=Niben101Scf01980g04003.1	--	--	Biological Process: transcription, DNA-templated (GO:0006351);;	K09286|1.4809e-61|vvi:100245515|ethylene-responsive transcription factor RAP2-4; K09286 EREBP-like factor (A)	--	--	AP2 domain	Ethylene-responsive transcription factor RAP2-4 OS=Arabidopsis thaliana GN=RAP2-4 PE=1 SV=1	ERF transcription factor 01 [Coffea arabica]
PB_c0_g14320	359	369	253	1654	413	809	10.78	11.62	6.08	38.92	13.76	26.08	0.00509358	1.19876	up	--	--	--	[C]	Energy production and conversion	Molecular Function: dihydrolipoamide branched chain acyltransferase activity (GO:0004147);; Biological Process: metabolic process (GO:0008152);; Molecular Function: zinc ion binding (GO:0008270);; Biological Process: response to fructose (GO:0009750);; Molecular Function: acetyltransferase activity (GO:0016407);;	K09699|0|vvi:100244742|lipoamide acyltransferase component of branched-chain alpha-keto acid dehydrogenase complex, mitochondrial; K09699 2-oxoisovalerate dehydrogenase E2 component (dihydrolipoyl transacylase) [EC:2.3.1.168] (A)	[C]	Energy production and conversion	2-oxoacid dehydrogenases acyltransferase (catalytic domain);; Biotin-requiring enzyme;; e3 binding domain;; 2-oxoacid dehydrogenases acyltransferase (catalytic domain)	Lipoamide acyltransferase component of branched-chain alpha-keto acid dehydrogenase complex, mitochondrial OS=Arabidopsis thaliana GN=BCE2 PE=1 SV=1	PREDICTED: lipoamide acyltransferase component of branched-chain alpha-keto acid dehydrogenase complex, mitochondrial [Vitis vinifera]
PB_c0_g14322	533	389	152	216	101	167	16.03	12.26	3.66	5.09	3.39	5.42	0.00981179	-1.17977	down	PH01001725G0150	GNAT	http://bioinfo.bti.cornell.edu/cgi-bin/itak/db_gene_seq.cgi?trans_ID=PH01001725G0150	[MG]	--	Cellular Component: endosome (GO:0005768);; Cellular Component: trans-Golgi network (GO:0005802);; Biological Process: carbohydrate metabolic process (GO:0005975);; Biological Process: tryptophan catabolic process (GO:0006569);; Biological Process: indoleacetic acid biosynthetic process (GO:0009684);; Cellular Component: integral component of membrane (GO:0016021);; Molecular Function: racemase a…	K08679|0|vvi:100241904|UDP-glucuronate 4-epimerase 6; K08679 UDP-glucuronate 4-epimerase [EC:5.1.3.6] (A)	[M]	Cell wall/membrane/envelope biogenesis	GDP-mannose 4,6 dehydratase;; NAD dependent epimerase/dehydratase family;; 3-beta hydroxysteroid dehydrogenase/isomerase family;; RmlD substrate binding domain;; Polysaccharide biosynthesis protein;; Male sterility protein	UDP-glucuronate 4-epimerase 6 OS=Arabidopsis thaliana GN=GAE6 PE=1 SV=1	PREDICTED: UDP-glucuronate 4-epimerase 6-like [Nicotiana tomentosiformis]
PB_c0_g14330	1094	849	406	264	206	175	33.03	26.86	9.83	6.24	6.91	5.69	3.28088e-09	-1.8975	down	PITA_000042089-RA	AP2/ERF->AP2/ERF-ERF	http://bioinfo.bti.cornell.edu/cgi-bin/itak/db_gene_seq.cgi?trans_ID=PITA_000042089-RA	[Z]	Cytoskeleton	Molecular Function: GTPase activity (GO:0003924);; Molecular Function: structural constituent of cytoskeleton (GO:0005200);; Molecular Function: GTP binding (GO:0005525);; Cellular Component: cytoplasm (GO:0005737);; Cellular Component: microtubule (GO:0005874);; Biological Process: microtubule-based process (GO:0007017);; Biological Process: metabolic process (GO:0008152);;	K07374|0|rcu:RCOM_1584620|tubulin alpha chain, putative; K07374 tubulin alpha (A)	[Z]	Cytoskeleton	Tubulin/FtsZ family, GTPase domain;; Tubulin C-terminal domain	Tubulin alpha-4 chain OS=Gossypium hirsutum PE=2 SV=1	PREDICTED: tubulin alpha chain [Nicotiana sylvestris]
PB_c0_g14331	609	489	377	2194	742	1070	18.52	15.59	9.17	52.25	25.02	34.91	0.000751559	1.14832	up	--	--	--	--	--	Biological Process: protein polyubiquitination (GO:0000209);; Molecular Function: zinc ion binding (GO:0008270);; Molecular Function: ligase activity (GO:0016874);; Biological Process: protein ubiquitination involved in ubiquitin-dependent protein catabolic process (GO:0042787);; Biological Process: proteasome-mediated ubiquitin-dependent protein catabolic process (GO:0043161);;	K11982|5.84008e-121|vvi:100265659|E3 ubiquitin-protein ligase RING1; K11982 E3 ubiquitin-protein ligase RNF115/126 [EC:6.3.2.19] (A)	[O]	Posttranslational modification, protein turnover, chaperones	Protein of unknown function (DUF1117);; zinc-ribbon;; Ring finger domain;; Zinc finger, C3HC4 type (RING finger);; RING-like zinc finger;; RING-H2 zinc finger domain;; Zinc finger, C3HC4 type (RING finger);; RING-type zinc-finger	E3 ubiquitin-protein ligase RING1 OS=Gossypium hirsutum GN=RING1 PE=1 SV=1	unnamed protein product [Coffea canephora]
PB_c0_g14340	412	344	380	117	233	114	12.3	10.77	9.08	2.74	7.75	3.65	0.00817646	-1.2761	down	Pm003647	MYB->MYB-related	http://bioinfo.bti.cornell.edu/cgi-bin/itak/db_gene_seq.cgi?trans_ID=Pm003647	--	--	Biological Process: sulfur amino acid metabolic process (GO:0000096);; Biological Process: pentose-phosphate shunt (GO:0006098);; Biological Process: rRNA processing (GO:0006364);; Biological Process: glycine catabolic process (GO:0006546);; Biological Process: unsaturated fatty acid biosynthetic process (GO:0006636);; Biological Process: phosphatidylglycerol biosynthetic process (GO:0006655);; B…	K09839|0|vvi:100257865|violaxanthin de-epoxidase, chloroplastic; K09839 violaxanthin de-epoxidase [EC:1.10.99.3] (A)	--	--	VDE lipocalin domain	Violaxanthin de-epoxidase, chloroplastic OS=Nicotiana tabacum GN=VDE1 PE=2 SV=1	violaxanthin de-epoxidase [Lycium chinense]
PB_c0_g14342	19735	15347	7626	5666	3526	3444	650.97	530.43	200.89	146.35	128.91	121.81	1.14965e-10	-1.83446	down	PITA_000042089-RA	AP2/ERF->AP2/ERF-ERF	http://bioinfo.bti.cornell.edu/cgi-bin/itak/db_gene_seq.cgi?trans_ID=PITA_000042089-RA	[Z]	Cytoskeleton	Molecular Function: GTPase activity (GO:0003924);; Molecular Function: structural constituent of cytoskeleton (GO:0005200);; Molecular Function: GTP binding (GO:0005525);; Cellular Component: cytoplasm (GO:0005737);; Cellular Component: microtubule (GO:0005874);; Biological Process: microtubule-based process (GO:0007017);; Biological Process: metabolic process (GO:0008152);;	K07374|0|rcu:RCOM_1382920|tubulin alpha chain, putative; K07374 tubulin alpha (A)	[Z]	Cytoskeleton	Tubulin/FtsZ family, GTPase domain;; Tubulin C-terminal domain	Tubulin alpha-4 chain OS=Gossypium hirsutum PE=2 SV=1	PREDICTED: tubulin alpha chain [Nicotiana sylvestris]
PB_c0_g14344	763	816	500	2098	1357	1743	33.44	37.38	17.41	71.88	65.68	81.62	3.88255e-11	1.14009	up	Thecc1EG013821t1	HB->HB-HD-ZIP	http://bioinfo.bti.cornell.edu/cgi-bin/itak/db_gene_seq.cgi?trans_ID=Thecc1EG013821t1	[K]	Transcription	--	--	[K]	Transcription	Homeobox domain;; Homeobox associated leucine zipper;; Homeobox KN domain	Homeobox-leucine zipper protein HAT5 OS=Arabidopsis thaliana GN=HAT5 PE=1 SV=1	Homeobox protein, putative isoform 1 [Theobroma cacao]
PB_c0_g14356	279	154	180	831	678	1167	8.35	4.85	4.31	19.44	22.47	37.39	3.09559e-07	1.86288	up	Lus10019354	B3->B3	http://bioinfo.bti.cornell.edu/cgi-bin/itak/db_gene_seq.cgi?trans_ID=Lus10019354	[Q]	Secondary metabolites biosynthesis, transport and catabolism	Molecular Function: monooxygenase activity (GO:0004497);; Molecular Function: iron ion binding (GO:0005506);; Cellular Component: integral component of membrane (GO:0016021);; Molecular Function: oxidoreductase activity, acting on paired donors, with incorporation or reduction of molecular oxygen (GO:0016705);; Molecular Function: heme binding (GO:0020037);; Biological Process: oxidation-reductio…	--	[QI]	--	Cytochrome P450;; Cytochrome P450	Cytochrome P450 CYP72A219 OS=Panax ginseng PE=2 SV=1	PREDICTED: cytochrome P450 CYP72A219-like [Nicotiana sylvestris]
PB_c0_g14363	578	343	309	97	116	77	17.34	10.78	7.41	2.29	3.86	2.49	1.22531e-09	-2.08638	down	Sme2.5_00539.1_g00001.1	FAR1	http://bioinfo.bti.cornell.edu/cgi-bin/itak/db_gene_seq.cgi?trans_ID=Sme2.5_00539.1_g00001.1	--	--	Cellular Component: integral component of membrane (GO:0016021);;	--	--	--	--	--	PREDICTED: uncharacterized protein LOC104097327 [Nicotiana tomentosiformis]
PB_c0_g14367	57	73	41	353	89	141	1.68	2.24	0.97	8.05	2.9	4.41	0.00710826	1.34865	up	GRMZM2G396451_T01	C2C2->C2C2-GATA	http://bioinfo.bti.cornell.edu/cgi-bin/itak/db_gene_seq.cgi?trans_ID=GRMZM2G396451_T01	[OC]	--	Molecular Function: carnitine O-palmitoyltransferase activity (GO:0004095);; Cellular Component: cytosol (GO:0005829);; Biological Process: pollen tube guidance (GO:0010183);; Biological Process: cell redox homeostasis (GO:0045454);; Molecular Function: protein-disulfide reductase activity (GO:0047134);; Biological Process: oxidation-reduction process (GO:0055114);; Biological Process: regulation…	K17609|0|rcu:RCOM_0528060|nucleoredoxin, putative; K17609 nucleoredoxin [EC:1.8.1.8] (A)	[R]	General function prediction only	Thioredoxin-like;; AhpC/TSA family;; Redoxin;; Thioredoxin;; Thioredoxin-like domain;; SCO1/SenC;; Glutathione peroxidase;; Thioredoxin-like	Probable nucleoredoxin 1 OS=Arabidopsis thaliana GN=At1g60420 PE=1 SV=1	PREDICTED: probable nucleoredoxin 1 [Nicotiana sylvestris]
PB_c0_g14381	697	545	311	2826	731	1900	20.9	17.13	7.47	66.34	24.29	61.11	0.000928708	1.47238	up	--	--	--	[PR]	--	Biological Process: cell death (GO:0008219);; Cellular Component: chloroplast thylakoid (GO:0009534);; Biological Process: embryo development ending in seed dormancy (GO:0009793);; Biological Process: defense response to bacterium, incompatible interaction (GO:0009816);; Cellular Component: chloroplast envelope (GO:0009941);; Biological Process: leaf morphogenesis (GO:0009965);; Biological Proces…	K13071|0|rcu:RCOM_0475420|pheophorbide A oxygenase, putative; K13071 pheophorbide a oxygenase [EC:1.14.12.20] (A)	--	--	Pheophorbide a oxygenase;; Rieske [2Fe-2S] domain	Pheophorbide a oxygenase, chloroplastic OS=Arabidopsis thaliana GN=PAO PE=1 SV=1	PREDICTED: pheophorbide a oxygenase, chloroplastic [Nicotiana tomentosiformis]
PB_c0_g14386	1781	1415	1214	6280	1590	5154	53.81	44.82	29.33	148.58	53.28	167.05	0.00687099	1.22614	up	Achn296391	NF-Y->NF-YC	http://bioinfo.bti.cornell.edu/cgi-bin/itak/db_gene_seq.cgi?trans_ID=Achn296391	--	--	--	--	--	--	PB1 domain	--	PREDICTED: uncharacterized protein LOC101252825 [Solanum lycopersicum]
PB_c0_g14387	1090	897	698	422	504	394	33.62	29.01	17.21	10.2	17.24	13.04	5.52535e-05	-1.1133	down	evm.model.C220417.2	LOB	http://bioinfo.bti.cornell.edu/cgi-bin/itak/db_gene_seq.cgi?trans_ID=evm.model.C220417.2	--	--	--	--	--	--	Domain of unknown function (DUF296)	AT-hook motif nuclear-localized protein 1 OS=Arabidopsis thaliana GN=AHL1 PE=1 SV=1	unnamed protein product [Coffea canephora]
PB_c0_g14388	212	177	93	1354	185	828	6.34	5.56	2.22	31.62	6.14	26.5	0.00264207	1.74643	up	Niben101Scf07788g02004.1	mTERF	http://bioinfo.bti.cornell.edu/cgi-bin/itak/db_gene_seq.cgi?trans_ID=Niben101Scf07788g02004.1	[V]	Defense mechanisms	Biological Process: drug transmembrane transport (GO:0006855);; Molecular Function: drug transmembrane transporter activity (GO:0015238);; Molecular Function: antiporter activity (GO:0015297);; Cellular Component: integral component of membrane (GO:0016021);;	K03327|1.92307e-164|rcu:RCOM_0845270|multidrug resistance pump, putative; K03327 multidrug resistance protein, MATE family (A)	[R]	General function prediction only	MatE	Protein DETOXIFICATION 24 OS=Arabidopsis thaliana GN=DTX24 PE=2 SV=1	PREDICTED: protein DETOXIFICATION 24 [Solanum tuberosum]
PB_c0_g14397	392	529	420	1614	602	1210	11.87	16.81	10.19	38.3	20.22	39.32	0.00360718	1.0585	up	Bv5_101120_supk.t1	AP2/ERF->AP2/ERF-ERF	http://bioinfo.bti.cornell.edu/cgi-bin/itak/db_gene_seq.cgi?trans_ID=Bv5_101120_supk.t1	[GEPR]	--	Molecular Function: sugar:hydrogen symporter activity (GO:0005351);; Molecular Function: galactose transmembrane transporter activity (GO:0005354);; Molecular Function: glucose transmembrane transporter activity (GO:0005355);; Cellular Component: integral component of plasma membrane (GO:0005887);; Biological Process: galactose transport (GO:0015757);; Biological Process: proton transport (GO:001…	--	[R]	General function prediction only	Sugar (and other) transporter;; Major Facilitator Superfamily	Sugar transport protein 14 OS=Arabidopsis thaliana GN=STP14 PE=2 SV=2	PREDICTED: sugar transport protein 14-like [Nicotiana tomentosiformis]
PB_c0_g14401	37	113	33	2216	215	801	1.14	3.6	0.8	52.54	7.22	26.01	3.81646e-06	2.96433	up	Thecc1EG000515t1	B3->B3	http://bioinfo.bti.cornell.edu/cgi-bin/itak/db_gene_seq.cgi?trans_ID=Thecc1EG000515t1	[Q]	Secondary metabolites biosynthesis, transport and catabolism	Cellular Component: membrane (GO:0016020);; Molecular Function: oxidoreductase activity, acting on paired donors, with incorporation or reduction of molecular oxygen, NAD(P)H as one donor, and incorporation of one atom of oxygen (GO:0016709);; Biological Process: secondary metabolite biosynthetic process (GO:0044550);; Molecular Function: metal ion binding (GO:0046872);;	--	[Q]	Secondary metabolites biosynthesis, transport and catabolism	Cytochrome P450	Cytochrome P450 82C4 OS=Arabidopsis thaliana GN=CYP82C4 PE=2 SV=1	PREDICTED: cytochrome P450 82C4-like [Solanum pennellii]
PB_c0_g14406	2042	2079	1075	9110	3387	3946	61.18	65.32	25.76	213.81	112.55	126.88	6.51674e-05	1.37049	up	Lus10019354	B3->B3	http://bioinfo.bti.cornell.edu/cgi-bin/itak/db_gene_seq.cgi?trans_ID=Lus10019354	[Q]	Secondary metabolites biosynthesis, transport and catabolism	Molecular Function: monooxygenase activity (GO:0004497);; Molecular Function: iron ion binding (GO:0005506);; Cellular Component: integral component of membrane (GO:0016021);; Molecular Function: oxidoreductase activity, acting on paired donors, with incorporation or reduction of molecular oxygen (GO:0016705);; Molecular Function: heme binding (GO:0020037);; Biological Process: oxidation-reductio…	--	[QI]	--	Cytochrome P450	Cytochrome P450 CYP72A219 OS=Panax ginseng PE=2 SV=1	PREDICTED: cytochrome P450 CYP72A219-like [Solanum tuberosum]
PB_c0_g14417	199	79	71	38	12	17	2.21	0.92	0.64	0.33	0.15	0.2	3.52058e-05	-2.22239	down	--	--	--	--	--	--	--	--	--	Domain of unknown function (DUF4378);; DUF761-associated sequence motif	Protein LONGIFOLIA 1 OS=Arabidopsis thaliana GN=LNG1 PE=1 SV=1	PREDICTED: protein LONGIFOLIA 2-like [Nicotiana sylvestris]
PB_c0_g1442	152	111	73	55	40	27	3.9	2.98	1.5	1.11	1.14	0.76	5.9047e-05	-1.52235	down	GSBRNA2T00090396001	bHLH	http://bioinfo.bti.cornell.edu/cgi-bin/itak/db_gene_seq.cgi?trans_ID=GSBRNA2T00090396001	[HE]	--	Molecular Function: phosphoglycerate dehydrogenase activity (GO:0004617);; Biological Process: L-serine biosynthetic process (GO:0006564);; Molecular Function: amino acid binding (GO:0016597);; Molecular Function: NAD binding (GO:0051287);; Biological Process: oxidation-reduction process (GO:0055114);;	K00058|0|rcu:RCOM_0811570|d-3-phosphoglycerate dehydrogenase, putative (EC:1.1.1.95); K00058 D-3-phosphoglycerate dehydrogenase [EC:1.1.1.95] (A)	[E]	Amino acid transport and metabolism	D-isomer specific 2-hydroxyacid dehydrogenase, NAD binding domain;; ACT domain;; S-adenosyl-L-homocysteine hydrolase, NAD binding domain;; Acetohydroxy acid isomeroreductase, NADPH-binding domain	D-3-phosphoglycerate dehydrogenase 1, chloroplastic OS=Arabidopsis thaliana GN=PGDH1 PE=1 SV=1	PREDICTED: D-3-phosphoglycerate dehydrogenase 1, chloroplastic-like [Nicotiana sylvestris]
PB_c0_g14434	5887	4950	3996	1205	2277	1079	178.55	157.39	96.92	28.63	76.56	35.12	8.15419e-05	-1.65628	down	Cotton_D_gene_10004189	Trihelix	http://bioinfo.bti.cornell.edu/cgi-bin/itak/db_gene_seq.cgi?trans_ID=Cotton_D_gene_10004189	[Q]	Secondary metabolites biosynthesis, transport and catabolism	Molecular Function: iron ion binding (GO:0005506);; Cellular Component: integral component of membrane (GO:0016021);; Molecular Function: oxidoreductase activity, acting on paired donors, with incorporation or reduction of molecular oxygen, NAD(P)H as one donor, and incorporation of one atom of oxygen (GO:0016709);; Molecular Function: heme binding (GO:0020037);; Biological Process: secondary met…	--	[Q]	Secondary metabolites biosynthesis, transport and catabolism	Cytochrome P450	Cytochrome P450 76A2 OS=Solanum melongena GN=CYP76A2 PE=2 SV=1	PREDICTED: cytochrome P450 76A2-like [Nicotiana sylvestris]
PB_c0_g14450	6362	3756	4148	1521	2888	1145	188.22	116.52	98.19	35.27	94.78	36.38	0.00648712	-1.31893	down	orange1.1t02406.1	MYB->MYB-related	http://bioinfo.bti.cornell.edu/cgi-bin/itak/db_gene_seq.cgi?trans_ID=orange1.1t02406.1	[G]	Carbohydrate transport and metabolism	Molecular Function: phosphoglycerate kinase activity (GO:0004618);; Molecular Function: ATP binding (GO:0005524);; Biological Process: glycolysis (GO:0006096);; Cellular Component: chloroplast (GO:0009507);; Biological Process: reductive pentose-phosphate cycle (GO:0019253);;	K00927|0|rcu:RCOM_1574580|phosphoglycerate kinase, putative (EC:2.7.2.3); K00927 phosphoglycerate kinase [EC:2.7.2.3] (A)	[G]	Carbohydrate transport and metabolism	Phosphoglycerate kinase	Phosphoglycerate kinase, chloroplastic OS=Nicotiana tabacum PE=2 SV=1	PREDICTED: phosphoglycerate kinase, chloroplastic [Sesamum indicum]
PB_c0_g14459	598	613	579	276	273	168	17.75	19.09	13.76	6.42	9	5.35	1.0327e-06	-1.44242	down	--	--	--	--	--	Molecular Function: molybdate ion transmembrane transporter activity (GO:0015098);; Biological Process: molybdate ion transport (GO:0015689);; Cellular Component: integral component of membrane (GO:0016021);;	--	--	--	Molybdate transporter of MFS superfamily	Molybdate transporter 2 OS=Arabidopsis thaliana GN=MOT2 PE=1 SV=2	PREDICTED: molybdate transporter 2 [Nicotiana tomentosiformis]
PB_c0_g14463	148	206	119	824	300	842	4.27	6.21	2.76	18.57	9.58	25.99	5.92191e-05	1.71301	up	--	--	--	[E]	Amino acid transport and metabolism	Molecular Function: proline dehydrogenase activity (GO:0004657);; Biological Process: proline catabolic process (GO:0006562);; Biological Process: oxidation-reduction process (GO:0055114);;	K00318|5.23355e-155|vvi:100254983|proline dehydrogenase 2, mitochondrial; K00318 proline dehydrogenase [EC:1.5.-.-] (A)	[E]	Amino acid transport and metabolism	Proline dehydrogenase	Proline dehydrogenase 1, mitochondrial OS=Arabidopsis thaliana GN=POX1 PE=1 SV=2	proline oxidase/dehydrogenase 1 [Capsicum annuum]
PB_c0_g14464	191	183	128	148	54	48	5.93	5.96	3.17	3.6	1.87	1.61	0.00750746	-1.15642	down	PITA_000071343-RA	LOB	http://bioinfo.bti.cornell.edu/cgi-bin/itak/db_gene_seq.cgi?trans_ID=PITA_000071343-RA	[E]	Amino acid transport and metabolism	Molecular Function: serine-type carboxypeptidase activity (GO:0004185);; Cellular Component: vacuole (GO:0005773);; Biological Process: proteolysis involved in cellular protein catabolic process (GO:0051603);;	K16298|0|rcu:RCOM_0473920|Serine carboxypeptidase, putative (EC:3.4.16.5); K16298 serine carboxypeptidase-like clade IV [EC:3.4.16.-] (A)	[OE]	--	Serine carboxypeptidase	Serine carboxypeptidase-like 48 OS=Arabidopsis thaliana GN=SCPL48 PE=2 SV=2	PREDICTED: serine carboxypeptidase-like [Nicotiana sylvestris]
PB_c0_g14465	378	434	191	93	165	103	12.02	14.46	4.86	2.32	5.81	3.52	0.00228985	-1.40635	down	--	--	--	[EH]	--	Cellular Component: cell (GO:0005623);; Molecular Function: oxidoreductase activity, acting on a sulfur group of donors, disulfide as acceptor (GO:0016671);; Biological Process: sulfate reduction (GO:0019419);; Biological Process: cell redox homeostasis (GO:0045454);;	K05907|0|rcu:RCOM_0904170|5'-adenylylsulfate reductase 1, chloroplast precursor, putative (EC:1.8.4.9); K05907 adenylyl-sulfate reductase (glutathione) [EC:1.8.4.9] (A)	[E]	Amino acid transport and metabolism	Phosphoadenosine phosphosulfate reductase family;; Thioredoxin	5'-adenylylsulfate reductase 3, chloroplastic OS=Arabidopsis thaliana GN=APR3 PE=2 SV=2	PREDICTED: 5'-adenylylsulfate reductase 1, chloroplastic-like [Nicotiana sylvestris]
PB_c0_g14470	181	97	71	1790	99	928	5.53	3.13	1.74	42.86	3.37	30.44	0.00260487	2.07691	up	--	--	--	[R]	General function prediction only	Biological Process: protein phosphorylation (GO:0006468);; Molecular Function: myosin heavy chain kinase activity (GO:0016905);;	--	[R]	General function prediction only	WD domain, G-beta repeat;; WD domain, G-beta repeat	F-box/WD repeat-containing protein sel-10 OS=Caenorhabditis briggsae GN=sel-10 PE=3 SV=1	PREDICTED: myosin heavy chain kinase B [Solanum pennellii]
PB_c0_g14490	5538	6389	4197	2072	3401	1771	166.81	201.78	101.11	48.89	113.6	57.25	0.00306186	-1.17914	down	--	--	--	[H]	Coenzyme transport and metabolism	Biological Process: protoporphyrinogen IX biosynthetic process (GO:0006782);; Molecular Function: glutamyl-tRNA reductase activity (GO:0008883);; Cellular Component: chloroplast (GO:0009507);; Biological Process: chlorophyll biosynthetic process (GO:0015995);; Molecular Function: NADP binding (GO:0050661);; Biological Process: oxidation-reduction process (GO:0055114);;	K02492|0|vvi:100259052|glutamyl-tRNA reductase 1, chloroplastic-like; K02492 glutamyl-tRNA reductase [EC:1.2.1.70] (A)	--	--	Shikimate / quinate 5-dehydrogenase;; Glutamyl-tRNAGlu reductase, N-terminal domain;; Glutamyl-tRNAGlu reductase, dimerisation domain;; NADP oxidoreductase coenzyme F420-dependent;; NAD binding domain of 6-phosphogluconate dehydrogenase	Glutamyl-tRNA reductase 1, chloroplastic OS=Cucumis sativus GN=HEMA1 PE=2 SV=1	glutamyl tRNA Reductase [Nicotiana tabacum]
PB_c0_g14494	76	46	32	24	23	14	3.38	2.21	1.15	0.87	1.17	0.71	0.0095446	-1.31397	down	--	--	--	--	--	Cellular Component: cytoplasm (GO:0005737);; Biological Process: glucose metabolic process (GO:0006006);; Molecular Function: nucleotidyltransferase activity (GO:0016779);; Molecular Function: GDP-D-glucose phosphorylase activity (GO:0080048);;	--	[R]	General function prediction only	--	GDP-L-galactose phosphorylase 1 OS=Arabidopsis thaliana GN=VTC2 PE=1 SV=1	PREDICTED: GDP-L-galactose phosphorylase 1-like [Nicotiana tomentosiformis]
PB_c0_g14498	300	167	217	138	92	73	9.06	5.3	5.24	3.26	3.07	2.37	0.000229762	-1.30497	down	Achn343181	RWP-RK	http://bioinfo.bti.cornell.edu/cgi-bin/itak/db_gene_seq.cgi?trans_ID=Achn343181	[P]	Inorganic ion transport and metabolism	Molecular Function: catalase activity (GO:0004096);; Cellular Component: peroxisome (GO:0005777);; Biological Process: response to oxidative stress (GO:0006979);; Molecular Function: heme binding (GO:0020037);; Biological Process: hydrogen peroxide catabolic process (GO:0042744);; Molecular Function: metal ion binding (GO:0046872);; Biological Process: oxidation-reduction process (GO:0055114);;	K03781|0|vvi:100244516|catalase isozyme 1; K03781 catalase [EC:1.11.1.6] (A)	[P]	Inorganic ion transport and metabolism	Catalase;; Catalase-related immune-responsive	Catalase isozyme 1 OS=Gossypium hirsutum GN=CAT1 PE=2 SV=2	catalase isozyme 1 isoform 1 [Fraxinus mandshurica]
PB_c0_g14501	115	140	56	4547	285	1563	3.5	4.44	1.37	107.43	9.56	50.61	7.98714e-07	3.13767	up	Thecc1EG000515t1	B3->B3	http://bioinfo.bti.cornell.edu/cgi-bin/itak/db_gene_seq.cgi?trans_ID=Thecc1EG000515t1	[Q]	Secondary metabolites biosynthesis, transport and catabolism	Molecular Function: binding (GO:0005488);; Cellular Component: membrane (GO:0016020);; Molecular Function: oxidoreductase activity, acting on paired donors, with incorporation or reduction of molecular oxygen, NAD(P)H as one donor, and incorporation of one atom of oxygen (GO:0016709);; Biological Process: secondary metabolite biosynthetic process (GO:0044550);;	--	[Q]	Secondary metabolites biosynthesis, transport and catabolism	Cytochrome P450;; Cytochrome P450	Cytochrome P450 82C4 OS=Arabidopsis thaliana GN=CYP82C4 PE=2 SV=1	PREDICTED: cytochrome P450 82C2-like [Solanum tuberosum]
PB_c0_g14505	3394	2973	1108	15074	3870	6578	111.26	101.48	27.99	385.2	139.35	229.6	0.00381762	1.4041	up	--	--	--	[I]	Lipid transport and metabolism	Molecular Function: acetyl-CoA C-acyltransferase activity (GO:0003988);; Biological Process: metabolic process (GO:0008152);; Cellular Component: integral component of membrane (GO:0016021);;	K07513|1.77049e-174|vvi:100247651|3-ketoacyl-CoA thiolase 2, peroxisomal; K07513 acetyl-CoA acyltransferase 1 [EC:2.3.1.16] (A)	[I]	Lipid transport and metabolism	Thiolase, N-terminal domain;; Thiolase, C-terminal domain;; 3-Oxoacyl-[acyl-carrier-protein (ACP)] synthase III C terminal	3-ketoacyl-CoA thiolase 2, peroxisomal OS=Arabidopsis thaliana GN=PED1 PE=1 SV=2	PREDICTED: 3-ketoacyl-CoA thiolase 2, peroxisomal [Solanum tuberosum]
PB_c0_g14522	671	325	247	195	137	100	20.54	10.43	6.05	4.68	4.65	3.28	0.000106454	-1.55603	down	Niben101Scf10866g02011.1	WRKY	http://bioinfo.bti.cornell.edu/cgi-bin/itak/db_gene_seq.cgi?trans_ID=Niben101Scf10866g02011.1	--	--	Molecular Function: DNA binding (GO:0003677);;	--	--	--	WRKY DNA -binding domain;; WRKY DNA -binding domain	Probable WRKY transcription factor 3 OS=Arabidopsis thaliana GN=WRKY3 PE=2 SV=1	transcription factor [Nicotiana benthamiana]
PB_c0_g14536	968	466	424	128	99	80	30.41	15.35	10.65	3.16	3.48	2.71	2.62384e-14	-2.59055	down	Niben101Scf00577g12010.1	C2C2->C2C2-CO-like	http://bioinfo.bti.cornell.edu/cgi-bin/itak/db_gene_seq.cgi?trans_ID=Niben101Scf00577g12010.1	--	--	--	--	[K]	Transcription	CCT motif;; B-box zinc finger	Zinc finger protein CONSTANS-LIKE 16 OS=Arabidopsis thaliana GN=COL16 PE=2 SV=2	PREDICTED: zinc finger protein CONSTANS-LIKE 16-like [Nicotiana tomentosiformis]
PB_c0_g14546	1630	1855	1449	8760	2947	6744	50.74	60.54	36.07	213.56	101.7	225.18	4.89285e-06	1.5845	up	Gh_D05G3665	MYB->MYB-related	http://bioinfo.bti.cornell.edu/cgi-bin/itak/db_gene_seq.cgi?trans_ID=Gh_D05G3665	--	--	Cellular Component: vacuolar membrane (GO:0005774);; Cellular Component: endoplasmic reticulum (GO:0005783);; Cellular Component: Golgi apparatus (GO:0005794);; Biological Process: pentose-phosphate shunt (GO:0006098);; Molecular Function: xylose isomerase activity (GO:0009045);; Cellular Component: integral component of membrane (GO:0016021);; Biological Process: D-xylose metabolic process (GO:0…	K01805|0|rcu:RCOM_0077940|Xylose isomerase, putative (EC:5.3.1.5); K01805 xylose isomerase [EC:5.3.1.5] (A)	--	--	--	Xylose isomerase OS=Arabidopsis thaliana GN=XYLA PE=2 SV=2	PREDICTED: xylose isomerase [Solanum tuberosum]
PB_c0_g1455	317	431	459	1623	1231	1225	8.09	11.56	9.4	32.45	34.86	33.59	9.01393e-07	1.47675	up	GSVIVT01015387001	OFP	http://bioinfo.bti.cornell.edu/cgi-bin/itak/db_gene_seq.cgi?trans_ID=GSVIVT01015387001	[GEPR]	--	Molecular Function: sugar:hydrogen symporter activity (GO:0005351);; Molecular Function: glucose transmembrane transporter activity (GO:0005355);; Molecular Function: myo-inositol:hydrogen symporter activity (GO:0005366);; Cellular Component: integral component of plasma membrane (GO:0005887);; Biological Process: purine nucleobase transport (GO:0006863);; Biological Process: myo-inositol transpo…	K08150|0|ath:AT1G30220|INT2; putative inositol transporter 2; K08150 MFS transporter, SP family, solute carrier family 2 (myo-inositol transporter), member 13 (A)	[R]	General function prediction only	Sugar (and other) transporter;; Major Facilitator Superfamily;; Fungal trichothecene efflux pump (TRI12)	Probable inositol transporter 2 OS=Arabidopsis thaliana GN=INT2 PE=1 SV=1	PREDICTED: probable inositol transporter 2 [Nelumbo nucifera]
PB_c0_g14565	1362	856	632	309	198	290	41.61	27.45	15.44	7.4	6.73	9.51	9.7429e-12	-1.90986	down	--	--	--	--	--	Biological Process: amino acid transmembrane transport (GO:0003333);; Cellular Component: plasma membrane (GO:0005886);; Molecular Function: amino acid transmembrane transporter activity (GO:0015171);; Cellular Component: integral component of membrane (GO:0016021);;	K13946|0|vvi:100233126|LAX1; auxin transporter-like protein 2; K13946 auxin influx carrier (AUX1 LAX family) (A)	[E]	Amino acid transport and metabolism	Transmembrane amino acid transporter protein	Auxin transporter-like protein 2 OS=Medicago truncatula GN=LAX2 PE=2 SV=1	PREDICTED: auxin transporter-like protein 4 [Nicotiana tomentosiformis]
PB_c0_g14567	1685	915	457	296	87	152	51.67	29.42	11.22	7.13	2.96	5.03	2.90665e-07	-2.41151	down	--	--	--	--	--	--	--	--	--	Leucine rich repeat;; Leucine Rich repeats (2 copies);; Leucine Rich Repeat	Uncharacterized protein At4g06744 OS=Arabidopsis thaliana GN=At4g06744 PE=2 SV=1	PREDICTED: uncharacterized protein At4g06744-like [Nicotiana tomentosiformis]
PB_c0_g14577	618	269	157	103	99	88	18.97	8.68	3.86	2.49	3.4	2.92	0.000289308	-1.73672	down	--	--	--	[I]	Lipid transport and metabolism	Biological Process: sulfur amino acid metabolic process (GO:0000096);; Biological Process: glycine catabolic process (GO:0006546);; Biological Process: unsaturated fatty acid biosynthetic process (GO:0006636);; Biological Process: phosphatidylglycerol biosynthetic process (GO:0006655);; Biological Process: oxidoreduction coenzyme metabolic process (GO:0006733);; Biological Process: vitamin metabo…	--	--	--	Fatty acid desaturase	Omega-6 fatty acid desaturase, chloroplastic OS=Brassica napus PE=1 SV=1	Fatty acid desaturase 6 isoform 1 [Theobroma cacao]
PB_c0_g14583	425	499	274	1194	586	1049	13.19	16.25	6.82	29.01	20.18	34.93	0.000750668	1.02411	up	Niben101Scf10283g01004.1	AP2/ERF->AP2/ERF-ERF	http://bioinfo.bti.cornell.edu/cgi-bin/itak/db_gene_seq.cgi?trans_ID=Niben101Scf10283g01004.1	--	--	Biological Process: transcription, DNA-templated (GO:0006351);;	K09286|8.8955e-63|vvi:100245515|ethylene-responsive transcription factor RAP2-4; K09286 EREBP-like factor (A)	--	--	AP2 domain	Ethylene-responsive transcription factor RAP2-4 OS=Arabidopsis thaliana GN=RAP2-4 PE=1 SV=1	ERF transcription factor 01 [Coffea arabica]
PB_c0_g14585	568	431	336	212	137	121	19.2	15.33	9.03	5.71	5.25	4.49	5.88776e-14	-1.64751	down	PITA_000042089-RA	AP2/ERF->AP2/ERF-ERF	http://bioinfo.bti.cornell.edu/cgi-bin/itak/db_gene_seq.cgi?trans_ID=PITA_000042089-RA	[Z]	Cytoskeleton	Molecular Function: GTPase activity (GO:0003924);; Molecular Function: structural constituent of cytoskeleton (GO:0005200);; Molecular Function: GTP binding (GO:0005525);; Cellular Component: cytoplasm (GO:0005737);; Cellular Component: microtubule (GO:0005874);; Biological Process: microtubule-based process (GO:0007017);; Biological Process: metabolic process (GO:0008152);;	K07374|0|rcu:RCOM_1382920|tubulin alpha chain, putative; K07374 tubulin alpha (A)	[Z]	Cytoskeleton	Tubulin/FtsZ family, GTPase domain;; Tubulin C-terminal domain	Tubulin alpha-4 chain OS=Gossypium hirsutum PE=2 SV=1	PREDICTED: tubulin alpha chain [Nicotiana sylvestris]
PB_c0_g1459	285	292	193	1049	336	604	7.26	7.79	3.94	20.88	9.5	16.49	0.00323569	1.07772	up	--	--	--	--	--	--	--	--	--	Peptidase family S64	--	PREDICTED: uncharacterized protein LOC104089037 [Nicotiana tomentosiformis]
PB_c0_g14599	1176	1158	782	7567	2804	5872	35.96	37.13	19.12	181.21	95.05	192.64	8.68322e-12	2.08243	up	Lus10043264	C2C2->C2C2-YABBY	http://bioinfo.bti.cornell.edu/cgi-bin/itak/db_gene_seq.cgi?trans_ID=Lus10043264	[RTKL]	--	Molecular Function: protein serine/threonine kinase activity (GO:0004674);; Molecular Function: ATP binding (GO:0005524);; Biological Process: protein phosphorylation (GO:0006468);; Biological Process: signal transduction (GO:0007165);; Cellular Component: integral component of membrane (GO:0016021);;	--	[T]	Signal transduction mechanisms	Protein kinase domain;; Protein tyrosine kinase;; NAF domain;; Kinase-like	CBL-interacting serine/threonine-protein kinase 25 OS=Arabidopsis thaliana GN=CIPK25 PE=2 SV=1	PREDICTED: CBL-interacting serine/threonine-protein kinase 5-like [Sesamum indicum]
PB_c0_g14602	4061	3134	2499	953	1793	1096	137.41	111.07	67.41	25.37	66.99	39.75	0.00126044	-1.321	down	--	--	--	[E]	Amino acid transport and metabolism	Molecular Function: glutamate-ammonia ligase activity (GO:0004356);; Molecular Function: ATP binding (GO:0005524);; Biological Process: glutamine biosynthetic process (GO:0006542);; Cellular Component: chloroplast (GO:0009507);;	K01915|0|rcu:RCOM_0678350|glutamine synthetase plant, putative (EC:6.3.1.2); K01915 glutamine synthetase [EC:6.3.1.2] (A)	[E]	Amino acid transport and metabolism	Glutamine synthetase, catalytic domain	Glutamine synthetase, chloroplastic OS=Daucus carota GN=GLN2 PE=2 SV=1	PREDICTED: glutamine synthetase, chloroplastic [Nicotiana sylvestris]
PB_c0_g14606	996	1066	697	4996	1668	2713	31.07	34.86	17.37	121.97	57.65	90.74	5.45732e-06	1.46223	up	mrna27194.1	bZIP	http://bioinfo.bti.cornell.edu/cgi-bin/itak/db_gene_seq.cgi?trans_ID=mrna27194.1	[Q]	Secondary metabolites biosynthesis, transport and catabolism	Molecular Function: homogentisate 1,2-dioxygenase activity (GO:0004411);; Cellular Component: cytosol (GO:0005829);; Biological Process: L-phenylalanine catabolic process (GO:0006559);; Biological Process: tyrosine metabolic process (GO:0006570);; Biological Process: fatty acid beta-oxidation (GO:0006635);; Biological Process: response to sucrose (GO:0009744);; Biological Process: response to fru…	K00451|0|vvi:100264043|homogentisate 1,2-dioxygenase; K00451 homogentisate 1,2-dioxygenase [EC:1.13.11.5] (A)	[E]	Amino acid transport and metabolism	homogentisate 1,2-dioxygenase	Homogentisate 1,2-dioxygenase OS=Arabidopsis thaliana GN=HGO PE=2 SV=2	homogentisate 1,2-dioxygenase [Ipomoea nil]
PB_c0_g14607	20	25	26	116	66	125	0.63	0.83	0.67	2.89	2.34	4.24	9.26832e-05	1.7401	up	--	--	--	[T]	Signal transduction mechanisms	Molecular Function: phosphoprotein phosphatase activity (GO:0004721);; Molecular Function: cation binding (GO:0043169);; Biological Process: single-organism cellular process (GO:0044763);; Biological Process: regulation of cellular process (GO:0050794);;	K14497|5.70656e-75|vvi:100247958|protein phosphatase 2C 37-like; K14497 protein phosphatase 2C [EC:3.1.3.16] (A)	[T]	Signal transduction mechanisms	--	Probable protein phosphatase 2C 24 OS=Arabidopsis thaliana GN=At2g29380 PE=2 SV=1	PREDICTED: protein phosphatase 2C 37-like [Nicotiana tomentosiformis]
PB_c0_g14620	537	309	251	102	15	109	16.42	9.9	6.13	2.45	0.51	3.6	0.000894327	-2.02706	down	RrC12045_p1	GARP->GARP-G2-like	http://bioinfo.bti.cornell.edu/cgi-bin/itak/db_gene_seq.cgi?trans_ID=RrC12045_p1	[GEPR]	--	Cellular Component: plant-type vacuole membrane (GO:0009705);; Cellular Component: integral component of membrane (GO:0016021);; Molecular Function: substrate-specific transmembrane transporter activity (GO:0022891);; Biological Process: transmembrane transport (GO:0055085);;	--	[R]	General function prediction only	Sugar (and other) transporter;; Major Facilitator Superfamily	Organic cation/carnitine transporter 3 OS=Arabidopsis thaliana GN=OCT3 PE=2 SV=1	PREDICTED: organic cation/carnitine transporter 3-like [Solanum tuberosum]
PB_c0_g14624	67	223	76	548	231	621	2.08	7.27	1.89	13.34	7.96	20.71	0.00913257	1.50643	up	GRMZM2G390691_T01	AUX/IAA	http://bioinfo.bti.cornell.edu/cgi-bin/itak/db_gene_seq.cgi?trans_ID=GRMZM2G390691_T01	[I]	Lipid transport and metabolism	Molecular Function: hydroxymethylglutaryl-CoA reductase (NADPH) activity (GO:0004420);; Cellular Component: mitochondrion (GO:0005739);; Cellular Component: endoplasmic reticulum membrane (GO:0005789);; Cellular Component: plastid (GO:0009536);; Biological Process: coenzyme A metabolic process (GO:0015936);; Cellular Component: integral component of membrane (GO:0016021);; Biological Process: tri…	K00021|0|rcu:RCOM_1565000|hmg-CoA reductase, putative (EC:1.1.1.34); K00021 hydroxymethylglutaryl-CoA reductase (NADPH) [EC:1.1.1.34] (A)	[I]	Lipid transport and metabolism	Hydroxymethylglutaryl-coenzyme A reductase	3-hydroxy-3-methylglutaryl-coenzyme A reductase OS=Camptotheca acuminata PE=3 SV=1	PREDICTED: 3-hydroxy-3-methylglutaryl-coenzyme A reductase 1-like [Gossypium raimondii]
PB_c0_g14637	637	746	547	263	266	84	19.45	23.88	13.35	6.29	9.02	2.75	0.000340512	-1.65903	down	--	--	--	--	--	Molecular Function: serine-type carboxypeptidase activity (GO:0004185);; Biological Process: proteolysis (GO:0006508);; Molecular Function: dipeptidyl-peptidase activity (GO:0008239);;	K01285|2.98916e-132|vvi:100243061|lysosomal Pro-X carboxypeptidase; K01285 lysosomal Pro-X carboxypeptidase [EC:3.4.16.2] (A)	[OR]	--	Serine carboxypeptidase S28	Lysosomal Pro-X carboxypeptidase OS=Mus musculus GN=Prcp PE=1 SV=2	PREDICTED: lysosomal Pro-X carboxypeptidase [Nicotiana tomentosiformis]
PB_c0_g14646	1717	847	525	694	201	386	53.71	27.79	13.14	17	6.98	12.96	0.0075857	-1.31322	down	--	--	--	--	--	Biological Process: fatty acid biosynthetic process (GO:0006633);; Cellular Component: integral component of membrane (GO:0016021);; Molecular Function: transferase activity, transferring acyl groups other than amino-acyl groups (GO:0016747);;	--	--	--	FAE1/Type III polyketide synthase-like protein;; 3-Oxoacyl-[acyl-carrier-protein (ACP)] synthase III C terminal;; Chalcone and stilbene synthases, C-terminal domain;; Chalcone and stilbene synthases, N-terminal domain	3-ketoacyl-CoA synthase 6 OS=Arabidopsis thaliana GN=CUT1 PE=1 SV=1	PREDICTED: 3-ketoacyl-CoA synthase 6-like [Sesamum indicum]
PB_c0_g1465	255	165	120	80	74	71	6.56	4.45	2.47	1.61	2.11	1.96	6.03674e-05	-1.32823	down	C.cajan_27184	GRAS	http://bioinfo.bti.cornell.edu/cgi-bin/itak/db_gene_seq.cgi?trans_ID=C.cajan_27184	--	--	Biological Process: regulation of transcription, DNA-templated (GO:0006355);;	--	--	--	GRAS domain family;; GRAS domain family	Chitin-inducible gibberellin-responsive protein 2 OS=Oryza sativa subsp. japonica GN=CIGR2 PE=2 SV=1	PREDICTED: scarecrow-like transcription factor PAT1 [Nicotiana sylvestris]
PB_c0_g14652	163	158	190	3350	457	2131	5.14	5.24	4.8	82.58	15.98	71.95	4.50411e-07	2.74604	up	GRMZM2G396451_T01	C2C2->C2C2-GATA	http://bioinfo.bti.cornell.edu/cgi-bin/itak/db_gene_seq.cgi?trans_ID=GRMZM2G396451_T01	--	--	Cellular Component: intracellular (GO:0005622);; Biological Process: intracellular signal transduction (GO:0035556);; Molecular Function: metal ion binding (GO:0046872);;	K17609|1.17962e-178|vvi:100262541|probable nucleoredoxin 2; K17609 nucleoredoxin [EC:1.8.1.8] (A)	[R]	General function prediction only	Thioredoxin-like;; Thioredoxin-like domain;; Thioredoxin;; AhpC/TSA family;; C1 domain	Probable nucleoredoxin 2 OS=Oryza sativa subsp. japonica GN=Os01g0794400 PE=2 SV=1	PREDICTED: probable nucleoredoxin 2 isoform X1 [Vitis vinifera]
PB_c0_g1466	1631	1265	681	463	612	679	41.75	33.9	13.97	9.29	17.37	18.68	0.00962728	-1.0335	down	mrna31023.1	C3H	http://bioinfo.bti.cornell.edu/cgi-bin/itak/db_gene_seq.cgi?trans_ID=mrna31023.1	--	--	--	--	[E]	Amino acid transport and metabolism	POT family;; POT family;; POT family	Protein NRT1/ PTR FAMILY 6.4 OS=Arabidopsis thaliana GN=NPF6.4 PE=1 SV=1	PREDICTED: protein NRT1/ PTR FAMILY 6.4-like [Nicotiana sylvestris]
PB_c0_g14671	405	331	347	1954	508	810	12.52	10.73	8.59	47.28	17.41	26.87	0.00530036	1.20754	up	Lus10009218	C2H2	http://bioinfo.bti.cornell.edu/cgi-bin/itak/db_gene_seq.cgi?trans_ID=Lus10009218	[G]	Carbohydrate transport and metabolism	Molecular Function: hydrolase activity, hydrolyzing O-glycosyl compounds (GO:0004553);; Biological Process: carbohydrate metabolic process (GO:0005975);; Biological Process: proteolysis (GO:0006508);; Molecular Function: cysteine-type peptidase activity (GO:0008234);; Cellular Component: cytoplasmic membrane-bounded vesicle (GO:0016023);;	K05350|0|osa:4324050|Os01g0508000; K05350 beta-glucosidase [EC:3.2.1.21] (A)	[G]	Carbohydrate transport and metabolism	Glycosyl hydrolase family 1;; Glycosyl hydrolase family 1	Beta-glucosidase 1 OS=Oryza sativa subsp. japonica GN=BGLU1 PE=2 SV=1	beta-glucosidase [Arabidopsis lyrata subsp. lyrata]
PB_c0_g14695	2311	2856	2316	14145	4037	10477	73.01	94.57	58.48	349.94	141.37	354.96	8.43597e-05	1.5726	up	Gh_D05G3665	MYB->MYB-related	http://bioinfo.bti.cornell.edu/cgi-bin/itak/db_gene_seq.cgi?trans_ID=Gh_D05G3665	--	--	Cellular Component: vacuolar membrane (GO:0005774);; Cellular Component: endoplasmic reticulum (GO:0005783);; Cellular Component: Golgi apparatus (GO:0005794);; Biological Process: pentose-phosphate shunt (GO:0006098);; Molecular Function: xylose isomerase activity (GO:0009045);; Cellular Component: integral component of membrane (GO:0016021);; Biological Process: D-xylose metabolic process (GO:0…	K01805|0|rcu:RCOM_0077940|Xylose isomerase, putative (EC:5.3.1.5); K01805 xylose isomerase [EC:5.3.1.5] (A)	--	--	--	Xylose isomerase OS=Arabidopsis thaliana GN=XYLA PE=2 SV=2	PREDICTED: xylose isomerase [Solanum tuberosum]
PB_c0_g14700	337	302	236	2023	599	1440	10.53	9.88	5.9	49.43	20.71	48.19	6.45896e-07	1.86147	up	--	--	--	[I]	Lipid transport and metabolism	Molecular Function: fatty-acyl-CoA binding (GO:0000062);; Molecular Function: ATP binding (GO:0005524);; Cellular Component: mitochondrial matrix (GO:0005759);; Molecular Function: isovaleryl-CoA dehydrogenase activity (GO:0008470);; Molecular Function: electron carrier activity (GO:0009055);; Biological Process: branched-chain amino acid catabolic process (GO:0009083);; Biological Process: respo…	K00253|0|vvi:100265639|isovaleryl-CoA dehydrogenase, mitochondrial; K00253 isovaleryl-CoA dehydrogenase [EC:1.3.8.4] (A)	[EI]	--	Acyl-CoA dehydrogenase, C-terminal domain;; Acyl-CoA dehydrogenase, N-terminal domain;; Acyl-CoA dehydrogenase, middle domain;; Acyl-CoA dehydrogenase, C-terminal domain	Isovaleryl-CoA dehydrogenase, mitochondrial OS=Solanum tuberosum GN=IVD PE=1 SV=2	PREDICTED: isovaleryl-CoA dehydrogenase, mitochondrial isoform X1 [Sesamum indicum]
PB_c0_g14701	65	37	78	287	110	219	2.06	1.24	2.24	8.7	3.84	9.65	0.00835149	1.34408	up	--	--	--	--	--	--	--	--	--	--	--	PREDICTED: uncharacterized protein LOC104219970 [Nicotiana sylvestris]
PB_c0_g14714	581	674	500	1771	1211	1102	19.54	23.73	13.38	46.5	44.89	39.51	4.5912e-09	1.01206	up	--	--	--	--	--	Molecular Function: methionine adenosyltransferase activity (GO:0004478);; Molecular Function: ATP binding (GO:0005524);; Cellular Component: cytoplasm (GO:0005737);; Biological Process: S-adenosylmethionine biosynthetic process (GO:0006556);; Biological Process: one-carbon metabolic process (GO:0006730);; Molecular Function: metal ion binding (GO:0046872);;	K00789|0|rcu:RCOM_1436370|s-adenosylmethionine synthetase, putative (EC:2.5.1.6); K00789 S-adenosylmethionine synthetase [EC:2.5.1.6] (A)	[H]	Coenzyme transport and metabolism	S-adenosylmethionine synthetase, N-terminal domain;; S-adenosylmethionine synthetase, central domain;; S-adenosylmethionine synthetase, C-terminal domain;; S-adenosylmethionine synthetase, central domain;; S-adenosylmethionine synthetase, C-terminal domain	S-adenosylmethionine synthase 3 OS=Petunia hybrida GN=SAM3 PE=2 SV=1	RecName: Full=S-adenosylmethionine synthase 3; Short=AdoMet synthase 3; AltName: Full=Methionine adenosyltransferase 3; Short=MAT 3
PB_c0_g14716	909	708	982	3353	1534	2434	28.56	23.3	24.65	82.43	53.41	81.97	0.000321563	1.19069	up	Sopen05g027680.1	Rcd1-like	http://bioinfo.bti.cornell.edu/cgi-bin/itak/db_gene_seq.cgi?trans_ID=Sopen05g027680.1	[IQ]	--	Molecular Function: o-succinylbenzoate-CoA ligase activity (GO:0008756);; Biological Process: chlorophyll catabolic process (GO:0015996);;	--	[I]	Lipid transport and metabolism	AMP-binding enzyme	Probable acyl-activating enzyme 1, peroxisomal OS=Arabidopsis thaliana GN=AAE1 PE=2 SV=1	PREDICTED: probable acyl-activating enzyme 1, peroxisomal [Nicotiana sylvestris]
PB_c0_g14741	8469	6453	2902	2191	1617	1329	263.43	210.41	72.17	53.38	55.79	44.35	2.75243e-08	-1.82836	down	PITA_000042089-RA	AP2/ERF->AP2/ERF-ERF	http://bioinfo.bti.cornell.edu/cgi-bin/itak/db_gene_seq.cgi?trans_ID=PITA_000042089-RA	[Z]	Cytoskeleton	Molecular Function: GTPase activity (GO:0003924);; Molecular Function: structural constituent of cytoskeleton (GO:0005200);; Molecular Function: GTP binding (GO:0005525);; Cellular Component: cytoplasm (GO:0005737);; Cellular Component: microtubule (GO:0005874);; Biological Process: microtubule-based process (GO:0007017);; Biological Process: metabolic process (GO:0008152);;	K07374|0|rcu:RCOM_1382920|tubulin alpha chain, putative; K07374 tubulin alpha (A)	[Z]	Cytoskeleton	Tubulin/FtsZ family, GTPase domain;; Tubulin C-terminal domain	Tubulin alpha-4 chain OS=Gossypium hirsutum PE=2 SV=1	PREDICTED: tubulin alpha chain [Nicotiana sylvestris]
PB_c0_g14746	253	134	43	38	32	30	7.97	4.43	1.1	0.94	1.15	1.05	0.00138756	-1.84679	down	mrna12442.1	NAC	http://bioinfo.bti.cornell.edu/cgi-bin/itak/db_gene_seq.cgi?trans_ID=mrna12442.1	[R]	General function prediction only	Biological Process: response to wounding (GO:0009611);; Biological Process: response to fungus (GO:0009620);; Biological Process: jasmonic acid biosynthetic process (GO:0009695);; Biological Process: response to jasmonic acid (GO:0009753);; Cellular Component: integral component of membrane (GO:0016021);; Molecular Function: hippurate hydrolase activity (GO:0047980);;	--	--	--	Peptidase family M20/M25/M40;; Peptidase family M20/M25/M40	IAA-amino acid hydrolase ILR1-like 6 OS=Arabidopsis thaliana GN=ILL6 PE=2 SV=2	PREDICTED: IAA-amino acid hydrolase ILR1-like 6 [Nicotiana tomentosiformis]
PB_c0_g14747	1453	1521	877	4092	2407	3114	49.8	55.06	24.15	110.45	92.12	115.51	3.39388e-09	1.13079	up	Thecc1EG013821t1	HB->HB-HD-ZIP	http://bioinfo.bti.cornell.edu/cgi-bin/itak/db_gene_seq.cgi?trans_ID=Thecc1EG013821t1	[K]	Transcription	--	--	[K]	Transcription	Homeobox domain;; Homeobox associated leucine zipper;; Homeobox KN domain	Homeobox-leucine zipper protein HAT5 OS=Arabidopsis thaliana GN=HAT5 PE=1 SV=1	Homeobox protein, putative isoform 1 [Theobroma cacao]
PB_c0_g14755	367	280	250	43	72	19	11.59	9.27	6.31	1.06	2.52	0.64	7.03158e-07	-2.50455	down	Achn233011	SRS	http://bioinfo.bti.cornell.edu/cgi-bin/itak/db_gene_seq.cgi?trans_ID=Achn233011	[R]	General function prediction only	Molecular Function: acid phosphatase activity (GO:0003993);; Cellular Component: extracellular region (GO:0005576);; Cellular Component: cytosol (GO:0005829);; Cellular Component: plant-type cell wall (GO:0009505);; Cellular Component: plasmodesma (GO:0009506);; Biological Process: cellular response to phosphate starvation (GO:0016036);; Biological Process: dephosphorylation (GO:0016311);; Molecu…	--	[G]	Carbohydrate transport and metabolism	Calcineurin-like phosphoesterase;; Purple acid Phosphatase, N-terminal domain;; Iron/zinc purple acid phosphatase-like protein C	Purple acid phosphatase 2 OS=Ipomoea batatas GN=PAP2 PE=1 SV=1	PREDICTED: purple acid phosphatase 2-like [Nicotiana sylvestris]
PB_c0_g14768	1741	910	718	183	180	130	53.79	29.5	17.74	4.44	6.17	4.32	5.33575e-16	-2.73226	down	Niben101Scf00577g12010.1	C2C2->C2C2-CO-like	http://bioinfo.bti.cornell.edu/cgi-bin/itak/db_gene_seq.cgi?trans_ID=Niben101Scf00577g12010.1	--	--	--	--	[K]	Transcription	CCT motif;; B-box zinc finger	Zinc finger protein CONSTANS-LIKE 7 OS=Arabidopsis thaliana GN=COL7 PE=2 SV=1	PREDICTED: zinc finger protein CONSTANS-LIKE 16-like [Nicotiana tomentosiformis]
PB_c0_g1479	2524	1902	916	20330	6477	14360	71.53	56.02	20.68	447.32	201.24	434.44	1.08243e-10	2.55682	up	--	--	--	[I]	Lipid transport and metabolism	Molecular Function: inositol-3-phosphate synthase activity (GO:0004512);; Cellular Component: cytoplasm (GO:0005737);; Biological Process: inositol biosynthetic process (GO:0006021);; Biological Process: phospholipid biosynthetic process (GO:0008654);;	K01858|0|rcu:RCOM_0197350|myo-inositol-1 phosphate synthase, putative (EC:5.5.1.4); K01858 myo-inositol-1-phosphate synthase [EC:5.5.1.4] (A)	[I]	Lipid transport and metabolism	Myo-inositol-1-phosphate synthase;; Myo-inositol-1-phosphate synthase	Inositol-3-phosphate synthase OS=Nicotiana tabacum PE=2 SV=1	PREDICTED: inositol-3-phosphate synthase [Ricinus communis]
PB_c0_g14811	5995	6568	3907	18851	7797	13543	203.34	233.39	105.8	500.57	293	492.41	0.000236812	1.05186	up	Achn077281	MYB->MYB-related	http://bioinfo.bti.cornell.edu/cgi-bin/itak/db_gene_seq.cgi?trans_ID=Achn077281	--	--	Cellular Component: nucleus (GO:0005634);; Cellular Component: vacuole (GO:0005773);; Biological Process: cellular protein modification process (GO:0006464);; Biological Process: ubiquitin-dependent protein catabolic process (GO:0006511);; Biological Process: protein targeting to vacuole (GO:0006623);; Biological Process: aging (GO:0007568);; Biological Process: response to salicylic acid (GO:000…	K08770|0|vvi:100267431|polyubiquitin; K08770 ubiquitin C (A)	[OR]	--	Ubiquitin family;; Ubiquitin-2 like Rad60 SUMO-like;; Ubiquitin-like domain;; DUF2407 ubiquitin-like domain;; Ubiquitin-2 like Rad60 SUMO-like;; RNA methyltransferase;; Protein of unknown function (DUF2870);; Domain of Unknown Function with PDB structure (DUF3861);; Toluene-4-monooxygenase system protein B (TmoB);; ACT domain;; Domain of unknown function (DUF1893)	Polyubiquitin 10 OS=Arabidopsis thaliana GN=UBQ10 PE=1 SV=2	PREDICTED: polyubiquitin-like isoform X1 [Nicotiana tomentosiformis]
PB_c0_g14829	1520	650	436	85	83	47	47.69	21.4	10.94	2.1	2.9	1.58	5.94298e-14	-3.32966	down	Cotton_D_gene_10004189	Trihelix	http://bioinfo.bti.cornell.edu/cgi-bin/itak/db_gene_seq.cgi?trans_ID=Cotton_D_gene_10004189	[Q]	Secondary metabolites biosynthesis, transport and catabolism	Molecular Function: iron ion binding (GO:0005506);; Cellular Component: endoplasmic reticulum membrane (GO:0005789);; Cellular Component: integral component of membrane (GO:0016021);; Biological Process: monoterpenoid biosynthetic process (GO:0016099);; Molecular Function: oxidoreductase activity, acting on paired donors, with incorporation or reduction of molecular oxygen, NAD(P)H as one donor, …	--	[Q]	Secondary metabolites biosynthesis, transport and catabolism	Cytochrome P450	Geraniol 8-hydroxylase OS=Catharanthus roseus GN=CYP76B6 PE=1 SV=1	geraniol 10-hydroxylase-like protein [Tabernaemontana elegans]
PB_c0_g14833	1043	936	618	3200	1197	1826	32.62	30.72	15.46	78.41	41.52	61.27	0.00100694	1.00628	up	Lus10019354	B3->B3	http://bioinfo.bti.cornell.edu/cgi-bin/itak/db_gene_seq.cgi?trans_ID=Lus10019354	[Q]	Secondary metabolites biosynthesis, transport and catabolism	Molecular Function: monooxygenase activity (GO:0004497);; Molecular Function: iron ion binding (GO:0005506);; Cellular Component: integral component of membrane (GO:0016021);; Molecular Function: oxidoreductase activity, acting on paired donors, with incorporation or reduction of molecular oxygen (GO:0016705);; Molecular Function: heme binding (GO:0020037);; Biological Process: oxidation-reductio…	--	[QI]	--	Cytochrome P450;; Cytochrome P450	Cytochrome P450 CYP72A219 OS=Panax ginseng PE=2 SV=1	PREDICTED: cytochrome P450 CYP72A219-like isoform X1 [Solanum tuberosum]
PB_c0_g14851	226	431	237	769	1109	676	7.24	14.47	6.07	19.28	39.34	23.21	0.00315801	1.2805	up	evm.model.C218721.1	SWI/SNF-SWI3	http://bioinfo.bti.cornell.edu/cgi-bin/itak/db_gene_seq.cgi?trans_ID=evm.model.C218721.1	--	--	Biological Process: flavonoid biosynthetic process (GO:0009813);; Cellular Component: intracellular membrane-bounded organelle (GO:0043231);; Biological Process: flavonoid glucuronidation (GO:0052696);; Molecular Function: quercetin 3-O-glucosyltransferase activity (GO:0080043);; Molecular Function: quercetin 7-O-glucosyltransferase activity (GO:0080044);;	--	[GC]	--	UDP-glucoronosyl and UDP-glucosyl transferase	Putative UDP-glucose glucosyltransferase OS=Fragaria ananassa GN=GT5 PE=2 SV=1	UDP-Glycosyltransferase superfamily protein, putative [Theobroma cacao]
PB_c0_g14856	237	334	179	5002	573	3545	7.52	11.08	4.53	123.84	20.11	120.19	9.88686e-07	2.78967	up	--	--	--	[E]	Amino acid transport and metabolism	Biological Process: cellular amino acid metabolic process (GO:0006520);; Molecular Function: transaminase activity (GO:0008483);; Biological Process: biosynthetic process (GO:0009058);; Molecular Function: pyridoxal phosphate binding (GO:0030170);;	--	[E]	Amino acid transport and metabolism	Aminotransferase class I and II;; Aminotransferase class I and II	Probable aminotransferase TAT2 OS=Arabidopsis thaliana GN=At5g53970 PE=2 SV=1	tyrosine aminotransferase [Prunella vulgaris]
PB_c0_g14859	633	479	355	2015	918	1425	19.59	15.54	8.8	48.78	31.49	47.28	2.22677e-07	1.33919	up	--	--	--	--	--	Cellular Component: plasmodesma (GO:0009506);;	--	[T]	Signal transduction mechanisms	T-complex protein 11;; T-complex protein 11	--	PREDICTED: uncharacterized protein LOC104106539 [Nicotiana tomentosiformis]
PB_c0_g14907	1018	732	616	383	409	232	32.31	24.36	15.63	9.53	14.4	7.89	6.36985e-05	-1.29111	down	--	--	--	[Q]	Secondary metabolites biosynthesis, transport and catabolism	Biological Process: RNA splicing, via endonucleolytic cleavage and ligation (GO:0000394);; Molecular Function: iron ion binding (GO:0005506);; Cellular Component: endoplasmic reticulum (GO:0005783);; Cellular Component: Golgi apparatus (GO:0005794);; Cellular Component: plasma membrane (GO:0005886);; Molecular Function: methyltransferase activity (GO:0008168);; Molecular Function: sterol 14-demet…	K05917|0|vvi:100242104|sterol 14-demethylase; K05917 sterol 14-demethylase [EC:1.14.13.70] (A)	[Q]	Secondary metabolites biosynthesis, transport and catabolism	Cytochrome P450	Sterol 14-demethylase OS=Arabidopsis thaliana GN=CYP51G1 PE=1 SV=1	obtusifoliol 14alpha-demethylase [Solanum lycopersicum]
PB_c0_g1493	331	494	201	47	4	3	8.59	13.44	4.2	0.97	0.13	0.1	1.84399e-06	-3.26841	down	--	--	--	--	--	Molecular Function: peroxidase activity (GO:0004601);; Cellular Component: nuclear pore (GO:0005643);; Biological Process: nucleocytoplasmic transport (GO:0006913);;	--	--	--	Nucleoporin FG repeated region	Nuclear pore complex protein NUP58 OS=Arabidopsis thaliana GN=NUP58 PE=1 SV=1	PREDICTED: nuclear pore complex protein NUP58 [Solanum pennellii]
PB_c0_g1495	930	531	373	242	167	181	24	14.37	7.72	4.9	4.79	5.04	5.18125e-08	-1.69835	down	--	--	--	--	--	Biological Process: amino acid transmembrane transport (GO:0003333);; Cellular Component: plasma membrane (GO:0005886);; Molecular Function: amino acid transmembrane transporter activity (GO:0015171);; Cellular Component: integral component of membrane (GO:0016021);;	K13946|8.20962e-177|ppp:PHYPADRAFT_144031|pplax1; hypothetical protein; K13946 auxin influx carrier (AUX1 LAX family) (A)	[E]	Amino acid transport and metabolism	Transmembrane amino acid transporter protein;; Transmembrane amino acid transporter protein	Auxin transporter-like protein 2 OS=Medicago truncatula GN=LAX2 PE=2 SV=1	predicted protein [Physcomitrella patens]
PB_c0_g14962	591	655	242	1571	1088	1407	18.62	21.61	6.11	38.73	37.98	47.53	0.000222409	1.25955	up	Niben101Scf01980g04003.1	AP2/ERF->AP2/ERF-ERF	http://bioinfo.bti.cornell.edu/cgi-bin/itak/db_gene_seq.cgi?trans_ID=Niben101Scf01980g04003.1	--	--	Biological Process: transcription, DNA-templated (GO:0006351);;	K09286|1.68807e-61|vvi:100245515|ethylene-responsive transcription factor RAP2-4; K09286 EREBP-like factor (A)	--	--	AP2 domain	Ethylene-responsive transcription factor RAP2-4 OS=Arabidopsis thaliana GN=RAP2-4 PE=1 SV=1	ERF transcription factor 01 [Coffea arabica]
PB_c0_g14971	310	225	162	1762	476	1099	9.55	7.28	4.01	42.53	16.29	36.33	3.82711e-06	1.88383	up	Pm015625	NAC	http://bioinfo.bti.cornell.edu/cgi-bin/itak/db_gene_seq.cgi?trans_ID=Pm015625	[RTKL]	--	Biological Process: activation of MAPKK activity (GO:0000186);; Molecular Function: MAP kinase kinase kinase activity (GO:0004709);; Molecular Function: protein serine/threonine/tyrosine kinase activity (GO:0004712);; Molecular Function: ATP binding (GO:0005524);; Cellular Component: intracellular (GO:0005622);; Biological Process: microtubule nucleation (GO:0007020);;	--	[T]	Signal transduction mechanisms	Protein tyrosine kinase;; Protein kinase domain;; Kinase-like	Serine/threonine-protein kinase HT1 OS=Arabidopsis thaliana GN=HT1 PE=1 SV=1	PREDICTED: serine/threonine-protein kinase HT1 [Nicotiana sylvestris]
PB_c0_g14978	16	14	7	222	70	116	0.55	0.52	0.2	5.83	2.6	4.18	1.96256e-09	2.86565	up	Dendrobium_GLEAN_10035679	AP2/ERF->AP2/ERF-ERF	http://bioinfo.bti.cornell.edu/cgi-bin/itak/db_gene_seq.cgi?trans_ID=Dendrobium_GLEAN_10035679	[ER]	--	Molecular Function: 4-hydroxyphenylpyruvate dioxygenase activity (GO:0003868);; Cellular Component: cytoplasm (GO:0005737);; Biological Process: L-phenylalanine catabolic process (GO:0006559);; Biological Process: tyrosine catabolic process (GO:0006572);; Molecular Function: metal ion binding (GO:0046872);; Biological Process: oxidation-reduction process (GO:0055114);;	K00457|4.44843e-177|rcu:RCOM_1192240|4-hydroxyphenylpyruvate dioxygenase, putative (EC:1.13.11.27); K00457 4-hydroxyphenylpyruvate dioxygenase [EC:1.13.11.27] (A)	[E]	Amino acid transport and metabolism	Glyoxalase/Bleomycin resistance protein/Dioxygenase superfamily	4-hydroxyphenylpyruvate dioxygenase OS=Daucus carota PE=2 SV=1	PREDICTED: 4-hydroxyphenylpyruvate dioxygenase-like [Solanum tuberosum]
PB_c0_g14982	170	163	104	112	57	62	5.43	5.48	2.66	2.81	2.02	2.15	0.000275783	-1.07155	down	GSMUA_Achr5P18750_001	mTERF	http://bioinfo.bti.cornell.edu/cgi-bin/itak/db_gene_seq.cgi?trans_ID=GSMUA_Achr5P18750_001	[C]	Energy production and conversion	Molecular Function: pyruvate dehydrogenase (acetyl-transferring) activity (GO:0004739);; Cellular Component: nucleus (GO:0005634);; Cellular Component: cytosol (GO:0005829);; Biological Process: acetyl-CoA biosynthetic process from pyruvate (GO:0006086);; Biological Process: oxidation-reduction process (GO:0055114);;	K00161|8.68888e-116|rcu:RCOM_0699730|pyruvate dehydrogenase, putative (EC:1.2.4.1); K00161 pyruvate dehydrogenase E1 component alpha subunit [EC:1.2.4.1] (A)	[C]	Energy production and conversion	Dehydrogenase E1 component;; Dehydrogenase E1 component	Pyruvate dehydrogenase E1 component subunit alpha, mitochondrial OS=Solanum tuberosum PE=1 SV=1	pyruvate dehydrogenase, partial [Citrus x paradisi]
PB_c0_g14983	1068	389	212	20	20	37	33.38	12.75	5.3	0.51	0.72	1.27	5.95199e-12	-3.74679	down	Rsa1.0_00008.1_g00039.1	HSF	http://bioinfo.bti.cornell.edu/cgi-bin/itak/db_gene_seq.cgi?trans_ID=Rsa1.0_00008.1_g00039.1	[I]	Lipid transport and metabolism	Biological Process: unsaturated fatty acid biosynthetic process (GO:0006636);; Cellular Component: integral component of membrane (GO:0016021);; Molecular Function: oxidoreductase activity, acting on paired donors, with oxidation of a pair of donors resulting in the reduction of molecular oxygen to two molecules of water (GO:0016717);; Cellular Component: chloroplast membrane (GO:0031969);; Biolo…	--	--	--	Domain of unknown function (DUF3474);; Fatty acid desaturase	Omega-3 fatty acid desaturase, chloroplastic OS=Sesamum indicum GN=FAD7 PE=2 SV=1	omega-3 fatty acid desaturase, chloroplastic [Sesamum indicum]
PB_c0_g14985	701	484	345	166	278	144	22.57	16.32	8.89	4.19	9.93	4.97	0.0021542	-1.34618	down	Sme2.5_00297.1_g00019.1	MYB->MYB	http://bioinfo.bti.cornell.edu/cgi-bin/itak/db_gene_seq.cgi?trans_ID=Sme2.5_00297.1_g00019.1	[Q]	Secondary metabolites biosynthesis, transport and catabolism	Molecular Function: monooxygenase activity (GO:0004497);; Molecular Function: binding (GO:0005488);; Cellular Component: membrane (GO:0016020);; Molecular Function: oxidoreductase activity, acting on paired donors, with incorporation or reduction of molecular oxygen (GO:0016705);; Biological Process: single-organism metabolic process (GO:0044710);;	--	[Q]	Secondary metabolites biosynthesis, transport and catabolism	Cytochrome P450;; Cytochrome P450	Cytochrome P450 76C4 OS=Arabidopsis thaliana GN=CYP76C4 PE=3 SV=1	PREDICTED: geraniol 8-hydroxylase-like [Nicotiana sylvestris]
PB_c0_g14986	2543	1811	1150	1485	672	822	79.38	59.28	28.71	36.32	23.26	27.53	0.000715681	-1.03252	down	Aco017242.1	Trihelix	http://bioinfo.bti.cornell.edu/cgi-bin/itak/db_gene_seq.cgi?trans_ID=Aco017242.1	--	--	Molecular Function: aspartic-type endopeptidase activity (GO:0004190);; Biological Process: proteolysis (GO:0006508);; Biological Process: response to water deprivation (GO:0009414);; Biological Process: response to abscisic acid (GO:0009737);; Biological Process: protein catabolic process (GO:0030163);;	--	[O]	Posttranslational modification, protein turnover, chaperones	Xylanase inhibitor N-terminal;; Xylanase inhibitor C-terminal;; Eukaryotic aspartyl protease	Protein ASPARTIC PROTEASE IN GUARD CELL 1 OS=Arabidopsis thaliana GN=ASPG1 PE=1 SV=1	PREDICTED: protein ASPARTIC PROTEASE IN GUARD CELL 1-like [Nicotiana sylvestris]
PB_c0_g14991	2245	7769	1012	1649	177	474	71.58	259.61	25.79	41.18	6.27	16.23	0.00829869	-1.8824	down	GSBRNA2T00021295001	HSF	http://bioinfo.bti.cornell.edu/cgi-bin/itak/db_gene_seq.cgi?trans_ID=GSBRNA2T00021295001	[E]	Amino acid transport and metabolism	Molecular Function: aminopeptidase activity (GO:0004177);; Cellular Component: cytoplasm (GO:0005737);; Biological Process: proteolysis (GO:0006508);; Molecular Function: metalloexopeptidase activity (GO:0008235);; Molecular Function: manganese ion binding (GO:0030145);;	K01255|0|vvi:100250183|leucine aminopeptidase 1; K01255 leucyl aminopeptidase [EC:3.4.11.1] (A)	[R]	General function prediction only	Cytosol aminopeptidase family, catalytic domain;; Cytosol aminopeptidase family, N-terminal domain	Leucine aminopeptidase 2, chloroplastic OS=Solanum lycopersicum GN=LAPA2 PE=2 SV=1	unnamed protein product [Coffea canephora]
PB_c0_g15001	4155	2994	2918	1542	1713	1210	133.25	100.62	74.77	38.74	60.9	41.62	2.54237e-06	-1.27568	down	Pbr027640.1	DDT	http://bioinfo.bti.cornell.edu/cgi-bin/itak/db_gene_seq.cgi?trans_ID=Pbr027640.1	[H]	Coenzyme transport and metabolism	Molecular Function: ATP binding (GO:0005524);; Cellular Component: chloroplast (GO:0009507);; Biological Process: photosynthesis (GO:0015979);; Biological Process: chlorophyll biosynthetic process (GO:0015995);; Molecular Function: magnesium chelatase activity (GO:0016851);;	K03405|0|vvi:100267459|magnesium-chelatase subunit ChlI, chloroplastic-like; K03405 magnesium chelatase subunit I [EC:6.6.1.1] (A)	--	--	Magnesium chelatase, subunit ChlI;; MCM2/3/5 family;; AAA domain (dynein-related subfamily)	Magnesium-chelatase subunit ChlI, chloroplastic OS=Nicotiana tabacum GN=CHLI PE=2 SV=1	unnamed protein product [Coffea canephora]
PB_c0_g15025	937	314	230	167	110	148	30.44	10.69	5.97	4.27	3.99	5.16	0.00079312	-1.69251	down	Thecc1EG000515t1	B3->B3	http://bioinfo.bti.cornell.edu/cgi-bin/itak/db_gene_seq.cgi?trans_ID=Thecc1EG000515t1	[Q]	Secondary metabolites biosynthesis, transport and catabolism	Cellular Component: membrane (GO:0016020);; Molecular Function: oxidoreductase activity, acting on paired donors, with incorporation or reduction of molecular oxygen, NAD(P)H as one donor, and incorporation of one atom of oxygen (GO:0016709);; Biological Process: secondary metabolite biosynthetic process (GO:0044550);; Molecular Function: metal ion binding (GO:0046872);;	--	[Q]	Secondary metabolites biosynthesis, transport and catabolism	Cytochrome P450	Cytochrome P450 82A3 OS=Glycine max GN=CYP82A3 PE=2 SV=1	PREDICTED: cytochrome P450 CYP82D47-like [Solanum tuberosum]
PB_c0_g15031	3452	881	818	363	104	407	111.48	29.82	21.1	9.18	3.72	14.09	0.000248819	-2.2093	down	Sme2.5_00297.1_g00019.1	MYB->MYB	http://bioinfo.bti.cornell.edu/cgi-bin/itak/db_gene_seq.cgi?trans_ID=Sme2.5_00297.1_g00019.1	[Q]	Secondary metabolites biosynthesis, transport and catabolism	Molecular Function: iron ion binding (GO:0005506);; Biological Process: cutin biosynthetic process (GO:0010143);; Cellular Component: integral component of membrane (GO:0016021);; Molecular Function: oxidoreductase activity, acting on paired donors, with incorporation or reduction of molecular oxygen, NAD(P)H as one donor, and incorporation of one atom of oxygen (GO:0016709);; Molecular Function:…	K00517|0|vvi:100245465|cytochrome P450 77A2; K00517 [EC:1.14.-.-] (A)	[Q]	Secondary metabolites biosynthesis, transport and catabolism	Cytochrome P450	Cytochrome P450 77A2 OS=Solanum melongena GN=CYP77A2 PE=2 SV=1	hypothetical protein VITISV_042049 [Vitis vinifera]
PB_c0_g15032	1005	1221	994	4890	1586	2350	32.3	41.13	25.54	123.05	56.52	81	0.00174148	1.12506	up	--	--	--	[I]	Lipid transport and metabolism	Molecular Function: acetyl-CoA C-acyltransferase activity (GO:0003988);; Cellular Component: nucleolus (GO:0005730);; Cellular Component: mitochondrion (GO:0005739);; Cellular Component: vacuolar membrane (GO:0005774);; Cellular Component: cytosol (GO:0005829);; Biological Process: fatty acid beta-oxidation (GO:0006635);; Biological Process: toxin catabolic process (GO:0009407);; Cellular Compone…	K07513|0|ath:AT2G33150|PKT3; 3-ketoacyl-CoA thiolase 2; K07513 acetyl-CoA acyltransferase 1 [EC:2.3.1.16] (A)	[I]	Lipid transport and metabolism	Thiolase, N-terminal domain;; Thiolase, C-terminal domain	3-ketoacyl-CoA thiolase 2, peroxisomal OS=Arabidopsis thaliana GN=PED1 PE=1 SV=2	PREDICTED: 3-ketoacyl-CoA thiolase 2, peroxisomal [Solanum tuberosum]
PB_c0_g15037	818	745	578	292	315	167	25.94	24.75	14.65	7.26	11.08	5.71	9.89186e-07	-1.54681	down	GSVIVT01015387001	OFP	http://bioinfo.bti.cornell.edu/cgi-bin/itak/db_gene_seq.cgi?trans_ID=GSVIVT01015387001	[GEPR]	--	Molecular Function: sugar:hydrogen symporter activity (GO:0005351);; Molecular Function: glucose transmembrane transporter activity (GO:0005355);; Cellular Component: integral component of plasma membrane (GO:0005887);; Biological Process: proton transport (GO:0015992);; Molecular Function: 2-alkenal reductase [NAD(P)] activity (GO:0032440);; Biological Process: glucose import (GO:0046323);; Biol…	--	[R]	General function prediction only	Sugar (and other) transporter;; Major Facilitator Superfamily;; Sugar (and other) transporter	Polyol transporter 5 OS=Arabidopsis thaliana GN=PLT5 PE=1 SV=2	PREDICTED: polyol transporter 5-like [Nicotiana tomentosiformis]
PB_c0_g15048	1999	1865	779	658	466	493	67	65.49	20.85	17.28	17.31	17.73	2.431e-07	-1.58236	down	PITA_000042089-RA	AP2/ERF->AP2/ERF-ERF	http://bioinfo.bti.cornell.edu/cgi-bin/itak/db_gene_seq.cgi?trans_ID=PITA_000042089-RA	[Z]	Cytoskeleton	Molecular Function: GTPase activity (GO:0003924);; Molecular Function: structural constituent of cytoskeleton (GO:0005200);; Molecular Function: GTP binding (GO:0005525);; Cellular Component: cytoplasm (GO:0005737);; Cellular Component: microtubule (GO:0005874);; Biological Process: microtubule-based process (GO:0007017);; Biological Process: metabolic process (GO:0008152);;	K07374|0|rcu:RCOM_1382920|tubulin alpha chain, putative; K07374 tubulin alpha (A)	[Z]	Cytoskeleton	Tubulin/FtsZ family, GTPase domain;; Tubulin C-terminal domain	Tubulin alpha-4 chain OS=Gossypium hirsutum PE=2 SV=1	PREDICTED: tubulin alpha chain [Nicotiana tomentosiformis]
PB_c0_g15051	226	180	85	55	65	40	7.38	6.18	2.22	1.42	2.37	1.43	0.000331242	-1.57391	down	PITA_000042089-RA	AP2/ERF->AP2/ERF-ERF	http://bioinfo.bti.cornell.edu/cgi-bin/itak/db_gene_seq.cgi?trans_ID=PITA_000042089-RA	[Z]	Cytoskeleton	Molecular Function: nucleotide binding (GO:0000166);; Cellular Component: cytoskeleton (GO:0005856);;	K07374|7.51965e-153|sbi:SORBI_01g009570|SORBIDRAFT_01g009570, Sb01g009570; hypothetical protein; K07374 tubulin alpha (A)	[Z]	Cytoskeleton	Tubulin/FtsZ family, GTPase domain;; Tubulin C-terminal domain;; Tubulin/FtsZ family, GTPase domain;; Tubulin C-terminal domain	Tubulin alpha-2 chain OS=Gossypium hirsutum PE=2 SV=1	PREDICTED: tubulin alpha chain [Nicotiana sylvestris]
PB_c0_g15062	8013	6995	5514	21202	8866	19613	134.11	130.67	76.15	303.21	183.54	397.49	0.00135868	1.03671	up	Bv5_101120_supk.t1	AP2/ERF->AP2/ERF-ERF	http://bioinfo.bti.cornell.edu/cgi-bin/itak/db_gene_seq.cgi?trans_ID=Bv5_101120_supk.t1	[GEPR]	--	Molecular Function: myo-inositol:hydrogen symporter activity (GO:0005366);; Cellular Component: plant-type vacuole membrane (GO:0009705);; Biological Process: myo-inositol transport (GO:0015798);; Biological Process: proton transport (GO:0015992);; Cellular Component: integral component of membrane (GO:0016021);; Biological Process: transmembrane transport (GO:0055085);;	K08150|1.05943e-109|vvi:100268023|inositol transporter 1; K08150 MFS transporter, SP family, solute carrier family 2 (myo-inositol transporter), member 13 (A)	[R]	General function prediction only	Sugar (and other) transporter;; Major Facilitator Superfamily;; Sugar (and other) transporter;; Major Facilitator Superfamily	Inositol transporter 1 OS=Arabidopsis thaliana GN=INT1 PE=1 SV=1	PREDICTED: inositol transporter 1 [Solanum tuberosum]
PB_c0_g15065	628	479	261	1673	571	1516	20.16	16.1	6.71	42.02	20.3	52.14	0.00701459	1.18892	up	Dendrobium_GLEAN_10082386	bHLH	http://bioinfo.bti.cornell.edu/cgi-bin/itak/db_gene_seq.cgi?trans_ID=Dendrobium_GLEAN_10082386	--	--	Biological Process: amino acid transmembrane transport (GO:0003333);; Molecular Function: amino acid transmembrane transporter activity (GO:0015171);; Cellular Component: integral component of membrane (GO:0016021);;	--	[E]	Amino acid transport and metabolism	Transmembrane amino acid transporter protein;; Tryptophan/tyrosine permease family	Sodium-coupled neutral amino acid transporter 3 OS=Rattus norvegicus GN=Slc38a3 PE=2 SV=1	PREDICTED: sodium-coupled neutral amino acid transporter 5-like isoform X1 [Nicotiana tomentosiformis]
PB_c0_g15070	2047	1067	849	660	383	381	66.9	36.55	22.18	16.91	13.87	13.38	1.20378e-06	-1.56661	down	--	--	--	--	--	--	--	--	--	Protein of unknown function (DUF1005)	--	PREDICTED: uncharacterized protein LOC104100222 [Nicotiana tomentosiformis]
PB_c0_g15075	1099	916	910	4412	1798	3992	34.84	30.43	23.04	109.46	63.15	135.63	3.84793e-06	1.5142	up	Niben101Scf15373g00012.1	HB->HB-KNOX	http://bioinfo.bti.cornell.edu/cgi-bin/itak/db_gene_seq.cgi?trans_ID=Niben101Scf15373g00012.1	--	--	Molecular Function: DNA binding (GO:0003677);; Cellular Component: nucleus (GO:0005634);; Biological Process: regulation of transcription, DNA-templated (GO:0006355);;	--	[K]	Transcription	Homeobox KN domain;; KNOX2 domain;; ELK domain;; Homeobox domain;; KNOX1 domain	Homeobox protein knotted-1-like LET12 OS=Solanum lycopersicum GN=LET12 PE=2 SV=1	PREDICTED: homeobox protein knotted-1-like LET12 isoform X3 [Nicotiana sylvestris]
PB_c0_g15077	3024	1920	1597	1351	1069	889	98.73	65.69	41.65	34.54	38.67	31.12	5.27087e-06	-1.10884	down	mrna13309.1	FAR1	http://bioinfo.bti.cornell.edu/cgi-bin/itak/db_gene_seq.cgi?trans_ID=mrna13309.1	--	--	--	--	--	--	Protein of unknown function (DUF4005);; IQ calmodulin-binding motif	--	PREDICTED: protein IQ-DOMAIN 14-like [Nicotiana tomentosiformis]
PB_c0_g15085	953	1593	1040	5134	2215	2959	30.58	53.57	26.66	129	78.77	101.81	0.000166025	1.2296	up	MDP0000464809	GRAS	http://bioinfo.bti.cornell.edu/cgi-bin/itak/db_gene_seq.cgi?trans_ID=MDP0000464809	[I]	Lipid transport and metabolism	Biological Process: metabolic process (GO:0008152);; Molecular Function: hydrolase activity (GO:0016787);;	--	[V]	Defense mechanisms	alpha/beta hydrolase fold;; Carboxylesterase family	Gibberellin receptor GID1B OS=Arabidopsis thaliana GN=GID1B PE=1 SV=1	gid1-like gibberellin receptor [Nicotiana attenuata]
PB_c0_g1510	463	468	380	207	275	173	12.03	12.77	7.91	4.23	7.94	4.84	0.00144779	-1.08413	down	Niben101Scf15260g01005.1	mTERF	http://bioinfo.bti.cornell.edu/cgi-bin/itak/db_gene_seq.cgi?trans_ID=Niben101Scf15260g01005.1	--	--	Cellular Component: integral component of membrane (GO:0016021);;	--	[U]	Intracellular trafficking, secretion, and vesicular transport	Endomembrane protein 70;; Endomembrane protein 70	Transmembrane 9 superfamily member 3 OS=Arabidopsis thaliana GN=TMN3 PE=2 SV=1	PREDICTED: putative phagocytic receptor 1b [Nicotiana tomentosiformis]
PB_c0_g15110	287	200	290	148	141	113	9.45	6.9	7.62	3.81	5.14	3.99	0.00278953	-1.08233	down	evm.model.scaffold1024.3	mTERF	http://bioinfo.bti.cornell.edu/cgi-bin/itak/db_gene_seq.cgi?trans_ID=evm.model.scaffold1024.3	--	--	Cellular Component: chloroplast (GO:0009507);; Cellular Component: intracellular organelle part (GO:0044446);;	--	--	--	--	Protein TRIGALACTOSYLDIACYLGLYCEROL 4, chloroplastic OS=Arabidopsis thaliana GN=TGD4 PE=1 SV=1	PREDICTED: protein TRIGALACTOSYLDIACYLGLYCEROL 4, chloroplastic [Solanum tuberosum]
PB_c0_g15117	1667	1522	1036	10358	2769	7454	56.42	53.97	27.99	274.39	103.81	270.31	1.17351e-06	1.91691	up	Dendrobium_GLEAN_10035679	AP2/ERF->AP2/ERF-ERF	http://bioinfo.bti.cornell.edu/cgi-bin/itak/db_gene_seq.cgi?trans_ID=Dendrobium_GLEAN_10035679	[ER]	--	Molecular Function: 4-hydroxyphenylpyruvate dioxygenase activity (GO:0003868);; Cellular Component: cytoplasm (GO:0005737);; Biological Process: L-phenylalanine catabolic process (GO:0006559);; Biological Process: tyrosine catabolic process (GO:0006572);; Molecular Function: identical protein binding (GO:0042802);; Molecular Function: metal ion binding (GO:0046872);; Biological Process: oxidation…	K00457|0|rcu:RCOM_1192240|4-hydroxyphenylpyruvate dioxygenase, putative (EC:1.13.11.27); K00457 4-hydroxyphenylpyruvate dioxygenase [EC:1.13.11.27] (A)	[E]	Amino acid transport and metabolism	Glyoxalase/Bleomycin resistance protein/Dioxygenase superfamily;; Glyoxalase/Bleomycin resistance protein/Dioxygenase superfamily;; Hydroxyphenylpyruvate dioxygenase, HPPD, N-terminal	4-hydroxyphenylpyruvate dioxygenase OS=Daucus carota PE=2 SV=1	PREDICTED: 4-hydroxyphenylpyruvate dioxygenase [Nicotiana tomentosiformis]
PB_c0_g15134	249	133	139	101	85	75	8.06	4.51	3.59	2.56	3.05	2.6	0.00176846	-1.09567	down	PGSC0003DMT400003454	TCP	http://bioinfo.bti.cornell.edu/cgi-bin/itak/db_gene_seq.cgi?trans_ID=PGSC0003DMT400003454	--	--	Molecular Function: sequence-specific DNA binding transcription factor activity (GO:0003700);; Biological Process: regulation of transcription, DNA-templated (GO:0006355);; Biological Process: jasmonic acid metabolic process (GO:0009694);; Biological Process: response to jasmonic acid (GO:0009753);; Biological Process: leaf morphogenesis (GO:0009965);; Biological Process: cell differentiation (GO…	--	--	--	TCP family transcription factor	Transcription factor TCP13 OS=Arabidopsis thaliana GN=TCP13 PE=1 SV=1	PREDICTED: transcription factor TCP17 [Solanum tuberosum]
PB_c0_g15137	4	23	46	647	71	486	0.15	0.93	1.33	16.21	2.64	16.69	0.00138777	2.4017	up	GRMZM2G396451_T01	C2C2->C2C2-GATA	http://bioinfo.bti.cornell.edu/cgi-bin/itak/db_gene_seq.cgi?trans_ID=GRMZM2G396451_T01	--	--	Cellular Component: intracellular (GO:0005622);; Biological Process: intracellular signal transduction (GO:0035556);; Molecular Function: metal ion binding (GO:0046872);;	K17609|0|vvi:100262541|probable nucleoredoxin 2; K17609 nucleoredoxin [EC:1.8.1.8] (A)	[R]	General function prediction only	Thioredoxin-like;; Thioredoxin-like domain;; Thioredoxin;; AhpC/TSA family;; Redoxin	Probable nucleoredoxin 2 OS=Oryza sativa subsp. japonica GN=Os01g0794400 PE=2 SV=1	PREDICTED: probable nucleoredoxin 2 isoform X1 [Vitis vinifera]
PB_c0_g15145	411	220	164	5586	1314	3578	13.27	7.44	4.24	141.07	46.97	123.76	2.0077e-12	3.15219	up	mrna27194.1	bZIP	http://bioinfo.bti.cornell.edu/cgi-bin/itak/db_gene_seq.cgi?trans_ID=mrna27194.1	[Q]	Secondary metabolites biosynthesis, transport and catabolism	Molecular Function: homogentisate 1,2-dioxygenase activity (GO:0004411);; Cellular Component: cytosol (GO:0005829);; Biological Process: L-phenylalanine catabolic process (GO:0006559);; Biological Process: tyrosine metabolic process (GO:0006570);; Biological Process: fatty acid beta-oxidation (GO:0006635);; Biological Process: response to sucrose (GO:0009744);; Biological Process: response to fru…	K00451|0|vvi:100264043|homogentisate 1,2-dioxygenase; K00451 homogentisate 1,2-dioxygenase [EC:1.13.11.5] (A)	[E]	Amino acid transport and metabolism	homogentisate 1,2-dioxygenase	Homogentisate 1,2-dioxygenase OS=Arabidopsis thaliana GN=HGO PE=2 SV=2	homogentisate 1,2-dioxygenase [Ipomoea nil]
PB_c0_g15153	339	213	160	77	52	34	11.21	7.38	4.23	1.99	1.91	1.21	1.73566e-09	-2.15769	down	--	--	--	--	--	--	--	--	--	--	--	--	--
PB_c0_g1516	1246	814	439	492	216	379	32.57	22.33	9.21	10.08	6.27	10.66	0.00110706	-1.27079	down	Sopen09g001330.1	GARP->GARP-G2-like	http://bioinfo.bti.cornell.edu/cgi-bin/itak/db_gene_seq.cgi?trans_ID=Sopen09g001330.1	[E]	Amino acid transport and metabolism	Molecular Function: transporter activity (GO:0005215);; Biological Process: transport (GO:0006810);; Cellular Component: integral component of membrane (GO:0016021);;	--	[E]	Amino acid transport and metabolism	POT family	Protein NRT1/ PTR FAMILY 5.2 OS=Arabidopsis thaliana GN=NPF5.2 PE=2 SV=1	PREDICTED: protein NRT1/ PTR FAMILY 5.2-like [Nicotiana tomentosiformis]
PB_c0_g15173	232	269	219	1234	261	1092	8.15	9.88	6.12	33.51	10.05	40.63	0.00691475	1.41706	up	MDP0000294614	NAC	http://bioinfo.bti.cornell.edu/cgi-bin/itak/db_gene_seq.cgi?trans_ID=MDP0000294614	--	--	Biological Process: metabolic process (GO:0008152);; Molecular Function: transferase activity, transferring acyl groups other than amino-acyl groups (GO:0016747);;	--	--	--	Transferase family;; Transferase family;; Transferase family	Uncharacterized acetyltransferase At3g50280 OS=Arabidopsis thaliana GN=At3g50280 PE=3 SV=1	PREDICTED: uncharacterized acetyltransferase At3g50280-like [Solanum tuberosum]
PB_c0_g15176	132	110	54	11	12	17	4.51	3.95	1.49	0.31	0.49	0.63	1.00996e-08	-2.66495	down	Lus10003822	LIM	http://bioinfo.bti.cornell.edu/cgi-bin/itak/db_gene_seq.cgi?trans_ID=Lus10003822	--	--	--	--	--	--	Lytic transglycolase;; Pollen allergen	Expansin-A2 OS=Oryza sativa subsp. japonica GN=EXPA2 PE=2 SV=2	alpha-expansin [Ipomoea nil]
PB_c0_g1518	1323	937	851	712	547	438	34.64	25.76	17.87	14.62	15.92	12.32	2.49158e-06	-1.02663	down	--	--	--	[E]	Amino acid transport and metabolism	Molecular Function: asparagine synthase (glutamine-hydrolyzing) activity (GO:0004066);; Biological Process: asparagine biosynthetic process (GO:0006529);;	--	[E]	Amino acid transport and metabolism	Asparagine synthase;; Glutamine amidotransferase domain;; Glutamine amidotransferase domain;; Aluminium induced protein	Asparagine synthetase [glutamine-hydrolyzing] 3 OS=Arabidopsis thaliana GN=ASN3 PE=2 SV=1	unnamed protein product [Coffea canephora]
PB_c0_g15195	1323	1458	757	3420	1675	4330	43.92	50.72	20.07	88.87	61.61	154.05	0.00351086	1.18179	up	Traes_7AS_AC98EB6B4.1	DBP	http://bioinfo.bti.cornell.edu/cgi-bin/itak/db_gene_seq.cgi?trans_ID=Traes_7AS_AC98EB6B4.1	[T]	Signal transduction mechanisms	Molecular Function: phosphoprotein phosphatase activity (GO:0004721);; Molecular Function: cation binding (GO:0043169);;	K14497|2.67229e-109|vvi:100255251|probable protein phosphatase 2C 24; K14497 protein phosphatase 2C [EC:3.1.3.16] (A)	[T]	Signal transduction mechanisms	Protein phosphatase 2C	Protein phosphatase 2C 37 OS=Arabidopsis thaliana GN=PP2CA PE=1 SV=1	PREDICTED: protein phosphatase 2C 37 [Solanum lycopersicum]
PB_c0_g1521	245	259	250	4678	1025	3066	6.41	7.11	5.25	95.79	29.74	86.06	9.54112e-12	2.95835	up	maker-scaffold_15281|ref0032125-exonerate_est2genome-gene-0.1-mRNA-1	BES1	http://bioinfo.bti.cornell.edu/cgi-bin/itak/db_gene_seq.cgi?trans_ID=maker-scaffold_15281	--	--	Biological Process: polysaccharide catabolic process (GO:0000272);; Molecular Function: beta-amylase activity (GO:0016161);; Cellular Component: intracellular part (GO:0044424);;	K01177|0|vvi:100242636|beta-amylase 1, chloroplastic; K01177 beta-amylase [EC:3.2.1.2] (A)	--	--	Glycosyl hydrolase family 14	Beta-amylase 1, chloroplastic OS=Arabidopsis thaliana GN=BAM1 PE=1 SV=1	beta-amylase 1 [Nicotiana langsdorffii x Nicotiana sanderae]
PB_c0_g15217	1127	1020	697	6137	2442	8009	36.95	35.04	18.25	157.47	88.68	281.37	1.29083e-07	2.18803	up	Niben101Scf00107g00007.1	bZIP	http://bioinfo.bti.cornell.edu/cgi-bin/itak/db_gene_seq.cgi?trans_ID=Niben101Scf00107g00007.1	--	--	--	K14432|3.73376e-115|vvi:100243434|ABSCISIC ACID-INSENSITIVE 5-like protein 5; K14432 ABA responsive element binding factor (A)	--	--	bZIP transcription factor;; Basic region leucine zipper	ABSCISIC ACID-INSENSITIVE 5-like protein 6 OS=Arabidopsis thaliana GN=ABF3 PE=1 SV=1	PREDICTED: ABSCISIC ACID-INSENSITIVE 5-like protein 7 [Nicotiana sylvestris]
PB_c0_g15219	546	528	441	2055	1115	1505	18.06	18.34	11.66	53.24	40.87	53.39	3.73448e-16	1.40475	up	--	--	--	--	--	Biological Process: leaf vascular tissue pattern formation (GO:0010305);; Biological Process: regulation of auxin mediated signaling pathway (GO:0010928);; Biological Process: simple leaf morphogenesis (GO:0060776);;	--	--	--	Kelch motif;; F-box domain	F-box only protein 6 OS=Arabidopsis thaliana GN=FBX6 PE=2 SV=1	PREDICTED: F-box only protein 6 [Solanum pennellii]
PB_c0_g1522	2084	1066	870	406	569	642	19.44	10.48	6.56	2.98	5.92	6.47	0.00296119	-1.2815	down	EMT22185	SNF2	http://bioinfo.bti.cornell.edu/cgi-bin/itak/db_gene_seq.cgi?trans_ID=EMT22185	[V]	Defense mechanisms	Molecular Function: ATP binding (GO:0005524);; Biological Process: metabolic process (GO:0008152);; Cellular Component: integral component of membrane (GO:0016021);; Molecular Function: ATPase activity, coupled to transmembrane movement of substances (GO:0042626);; Biological Process: transmembrane transport (GO:0055085);;	--	[Q]	Secondary metabolites biosynthesis, transport and catabolism	ABC transporter transmembrane region;; ABC transporter;; 50S ribosome-binding GTPase	ABC transporter C family member 2 OS=Arabidopsis thaliana GN=ABCC2 PE=1 SV=2	PREDICTED: ABC transporter C family member 2-like [Nicotiana tomentosiformis]
PB_c0_g15231	845	738	528	4930	1258	2922	27.58	25.26	13.76	125.97	45.49	102.24	1.15935e-05	1.74013	up	--	--	--	[Q]	Secondary metabolites biosynthesis, transport and catabolism	Molecular Function: fumarylacetoacetase activity (GO:0004334);; Cellular Component: cytosol (GO:0005829);; Biological Process: tyrosine catabolic process (GO:0006572);; Biological Process: cell death (GO:0008219);; Biological Process: chlorophyll catabolic process (GO:0015996);; Biological Process: homogentisate catabolic process (GO:1902000);;	--	[G]	Carbohydrate transport and metabolism	Fumarylacetoacetate (FAA) hydrolase family;; Fumarylacetoacetase N-terminal	Fumarylacetoacetase OS=Bos taurus GN=FAH PE=2 SV=1	PREDICTED: fumarylacetoacetase [Nicotiana tomentosiformis]
PB_c0_g15235	1408	768	614	765	282	401	11.81	6.79	4.17	5.04	2.64	3.63	0.00593844	-1.07947	down	--	--	--	--	--	--	--	[T]	Signal transduction mechanisms	Leucine Rich repeats (2 copies);; Leucine rich repeat;; Leucine-rich repeat	187-kDa microtubule-associated protein AIR9 OS=Arabidopsis thaliana GN=AIR9 PE=1 SV=1	PREDICTED: 187-kDa microtubule-associated protein AIR9 isoform X1 [Nicotiana sylvestris]
PB_c0_g15237	1263	1235	1280	5884	2164	4688	82.85	80.81	63.03	302.44	154.86	329.63	3.47247e-05	1.43514	up	Dendrobium_GLEAN_10024952	FAR1	http://bioinfo.bti.cornell.edu/cgi-bin/itak/db_gene_seq.cgi?trans_ID=Dendrobium_GLEAN_10024952	[S]	Function unknown	Cellular Component: chloroplast envelope (GO:0009941);; Cellular Component: integral component of membrane (GO:0016021);;	--	--	--	Uncharacterized protein family, UPF0114	--	PREDICTED: uncharacterized protein LOC105164999 [Sesamum indicum]
PB_c0_g15242	1394	1401	937	383	643	354	46.24	48.67	24.82	9.96	23.64	12.61	0.000245333	-1.43395	down	Sme2.5_00297.1_g00019.1	MYB->MYB	http://bioinfo.bti.cornell.edu/cgi-bin/itak/db_gene_seq.cgi?trans_ID=Sme2.5_00297.1_g00019.1	[Q]	Secondary metabolites biosynthesis, transport and catabolism	Cellular Component: membrane (GO:0016020);; Molecular Function: oxidoreductase activity, acting on paired donors, with incorporation or reduction of molecular oxygen, NAD(P)H as one donor, and incorporation of one atom of oxygen (GO:0016709);; Biological Process: secondary metabolite biosynthetic process (GO:0044550);; Molecular Function: metal ion binding (GO:0046872);;	--	[Q]	Secondary metabolites biosynthesis, transport and catabolism	Cytochrome P450;; Cytochrome P450	Angelicin synthase (Fragment) OS=Pastinaca sativa GN=CYP71AJ4 PE=1 SV=1	PREDICTED: cytochrome P450 76C2-like [Sesamum indicum]
PB_c0_g15244	16	17	7	155	24	93	0.53	0.57	0.18	3.91	0.87	3.22	0.00182831	2.01308	up	Thecc1EG000515t1	B3->B3	http://bioinfo.bti.cornell.edu/cgi-bin/itak/db_gene_seq.cgi?trans_ID=Thecc1EG000515t1	[Q]	Secondary metabolites biosynthesis, transport and catabolism	Molecular Function: oxidoreductase activity (GO:0016491);;	K17961|4.83777e-73|rcu:RCOM_1417690|cytochrome P450, putative (EC:1.14.13.21); K17961 cytochrome P450, family 82, subfamily G, polypeptide 1 [EC:1.14.-.-] (A)	[Q]	Secondary metabolites biosynthesis, transport and catabolism	Cytochrome P450;; Cytochrome P450	Protopine 6-monooxygenase OS=Eschscholzia californica GN=CYP82N2v2 PE=1 SV=1	PREDICTED: cytochrome P450 CYP82D47-like [Jatropha curcas]
PB_c0_g15246	4191	3871	1991	2105	1347	1380	139.99	135.51	53.1	55.06	49.88	49.41	7.03677e-07	-1.18251	down	GRMZM2G332809_T01	SWI/SNF-BAF60b	http://bioinfo.bti.cornell.edu/cgi-bin/itak/db_gene_seq.cgi?trans_ID=GRMZM2G332809_T01	[Z]	Cytoskeleton	Molecular Function: GTPase activity (GO:0003924);; Molecular Function: structural constituent of cytoskeleton (GO:0005200);; Molecular Function: GTP binding (GO:0005525);; Cellular Component: cytoplasm (GO:0005737);; Cellular Component: microtubule (GO:0005874);; Biological Process: microtubule-based process (GO:0007017);; Biological Process: metabolic process (GO:0008152);;	K07375|0|rcu:RCOM_1598040|tubulin beta chain, putative; K07375 tubulin beta (A)	[Z]	Cytoskeleton	Tubulin/FtsZ family, GTPase domain;; Tubulin C-terminal domain;; Tubulin C-terminal domain	Tubulin beta-2 chain OS=Solanum tuberosum GN=TUBB2 PE=2 SV=1	beta tubulin [Capsicum annuum]
PB_c0_g15255	253	214	215	79	99	60	7.55	6.71	5.15	1.85	3.28	1.94	6.39291e-06	-1.58177	down	--	--	--	[M]	Cell wall/membrane/envelope biogenesis	Molecular Function: UDP-glucosyltransferase activity (GO:0035251);; Biological Process: cellular metabolic process (GO:0044237);; Biological Process: primary metabolic process (GO:0044238);; Biological Process: single-organism metabolic process (GO:0044710);; Biological Process: single-organism cellular process (GO:0044763);; Biological Process: organic substance metabolic process (GO:0071704);;	--	[M]	Cell wall/membrane/envelope biogenesis	Sucrose-6F-phosphate phosphohydrolase;; Glycosyl transferases group 1;; Glycosyl transferases group 1	Probable sucrose-phosphate synthase 4 OS=Arabidopsis thaliana GN=SPS4 PE=1 SV=1	PREDICTED: probable sucrose-phosphate synthase 4 isoform X2 [Sesamum indicum]
PB_c0_g15260	2177	1802	1244	16431	3730	12354	71.62	62.12	32.7	423.14	135.93	435.61	5.61689e-07	2.19921	up	Dendrobium_GLEAN_10035679	AP2/ERF->AP2/ERF-ERF	http://bioinfo.bti.cornell.edu/cgi-bin/itak/db_gene_seq.cgi?trans_ID=Dendrobium_GLEAN_10035679	[ER]	--	Molecular Function: 4-hydroxyphenylpyruvate dioxygenase activity (GO:0003868);; Cellular Component: cytoplasm (GO:0005737);; Biological Process: L-phenylalanine catabolic process (GO:0006559);; Biological Process: tyrosine catabolic process (GO:0006572);; Molecular Function: identical protein binding (GO:0042802);; Molecular Function: metal ion binding (GO:0046872);; Biological Process: oxidation…	K00457|0|rcu:RCOM_1192240|4-hydroxyphenylpyruvate dioxygenase, putative (EC:1.13.11.27); K00457 4-hydroxyphenylpyruvate dioxygenase [EC:1.13.11.27] (A)	[E]	Amino acid transport and metabolism	Glyoxalase/Bleomycin resistance protein/Dioxygenase superfamily;; Glyoxalase/Bleomycin resistance protein/Dioxygenase superfamily;; Hydroxyphenylpyruvate dioxygenase, HPPD, N-terminal	4-hydroxyphenylpyruvate dioxygenase OS=Daucus carota PE=2 SV=1	PREDICTED: 4-hydroxyphenylpyruvate dioxygenase [Nicotiana tomentosiformis]
PB_c0_g15274	1368	701	399	549	123	196	44.39	23.84	10.36	13.97	4.45	6.83	0.00568385	-1.51062	down	--	--	--	--	--	Biological Process: fatty acid biosynthetic process (GO:0006633);; Cellular Component: integral component of membrane (GO:0016021);; Molecular Function: transferase activity, transferring acyl groups other than amino-acyl groups (GO:0016747);;	--	--	--	FAE1/Type III polyketide synthase-like protein;; 3-Oxoacyl-[acyl-carrier-protein (ACP)] synthase III C terminal;; Chalcone and stilbene synthases, C-terminal domain;; Chalcone and stilbene synthases, N-terminal domain;; FAE1/Type III polyketide synthase-like protein	3-ketoacyl-CoA synthase 6 OS=Arabidopsis thaliana GN=CUT1 PE=1 SV=1	PREDICTED: 3-ketoacyl-CoA synthase 6 [Sesamum indicum]
PB_c0_g15278	786	552	636	355	414	284	26.01	19.15	16.82	9.22	15.21	10.08	0.00213459	-1.01499	down	Csa06g023210.1	MYB->MYB-related	http://bioinfo.bti.cornell.edu/cgi-bin/itak/db_gene_seq.cgi?trans_ID=Csa06g023210.1	[H]	Coenzyme transport and metabolism	Biological Process: porphyrin-containing compound biosynthetic process (GO:0006779);; Molecular Function: transaminase activity (GO:0008483);; Cellular Component: chloroplast (GO:0009507);; Cellular Component: integral component of membrane (GO:0016021);; Molecular Function: pyridoxal phosphate binding (GO:0030170);; Molecular Function: glutamate-1-semialdehyde 2,1-aminomutase activity (GO:004228…	K01845|0|rcu:RCOM_0686430|glutamate-1-semialdehyde 2,1-aminomutase, putative (EC:5.4.3.8); K01845 glutamate-1-semialdehyde 2,1-aminomutase [EC:5.4.3.8] (A)	[E]	Amino acid transport and metabolism	Aminotransferase class-III;; Aminotransferase class-III;; Aminotransferase class-III	Glutamate-1-semialdehyde 2,1-aminomutase, chloroplastic OS=Solanum lycopersicum PE=2 SV=1	PREDICTED: glutamate-1-semialdehyde 2,1-aminomutase 2, chloroplastic-like [Cucumis sativus]
PB_c0_g15291	2106	2055	2035	498	1033	712	70.45	72.03	54.35	13.04	38.29	25.53	0.000828203	-1.44942	down	Sme2.5_15253.1_g00001.1	Others	http://bioinfo.bti.cornell.edu/cgi-bin/itak/db_gene_seq.cgi?trans_ID=Sme2.5_15253.1_g00001.1	[Q]	Secondary metabolites biosynthesis, transport and catabolism	Cellular Component: membrane (GO:0016020);; Molecular Function: oxidoreductase activity, acting on paired donors, with incorporation or reduction of molecular oxygen, NAD(P)H as one donor, and incorporation of one atom of oxygen (GO:0016709);; Biological Process: secondary metabolite biosynthetic process (GO:0044550);; Molecular Function: metal ion binding (GO:0046872);;	--	[Q]	Secondary metabolites biosynthesis, transport and catabolism	Cytochrome P450	Cytochrome P450 71A4 OS=Solanum melongena GN=CYP71A4 PE=2 SV=1	PREDICTED: cytochrome P450 71A3-like [Solanum pennellii]
PB_c0_g15304	66	35	9	330	85	208	2.16	1.19	0.24	8.37	3.07	7.25	0.00295114	1.89147	up	mrna27194.1	bZIP	http://bioinfo.bti.cornell.edu/cgi-bin/itak/db_gene_seq.cgi?trans_ID=mrna27194.1	[Q]	Secondary metabolites biosynthesis, transport and catabolism	Molecular Function: homogentisate 1,2-dioxygenase activity (GO:0004411);; Cellular Component: cytosol (GO:0005829);; Biological Process: L-phenylalanine catabolic process (GO:0006559);; Biological Process: tyrosine metabolic process (GO:0006570);; Biological Process: fatty acid beta-oxidation (GO:0006635);; Biological Process: response to sucrose (GO:0009744);; Biological Process: response to fru…	K00451|0|vvi:100264043|homogentisate 1,2-dioxygenase; K00451 homogentisate 1,2-dioxygenase [EC:1.13.11.5] (A)	[E]	Amino acid transport and metabolism	homogentisate 1,2-dioxygenase;; homogentisate 1,2-dioxygenase	Homogentisate 1,2-dioxygenase OS=Arabidopsis thaliana GN=HGO PE=2 SV=2	homogentisate 1,2-dioxygenase [Ipomoea nil]
PB_c0_g1533	281	317	221	3417	731	2203	7.31	8.67	4.62	69.69	21.13	61.59	2.49143e-08	2.45181	up	Gh_A06G1926	TAZ	http://bioinfo.bti.cornell.edu/cgi-bin/itak/db_gene_seq.cgi?trans_ID=Gh_A06G1926	[GEPR]	--	Cellular Component: integral component of membrane (GO:0016021);; Molecular Function: substrate-specific transmembrane transporter activity (GO:0022891);;	--	[R]	General function prediction only	Sugar (and other) transporter;; Major Facilitator Superfamily	Organic cation/carnitine transporter 7 OS=Arabidopsis thaliana GN=OCT7 PE=2 SV=1	PREDICTED: organic cation/carnitine transporter 7 [Solanum pennellii]
PB_c0_g15358	11	8	23	457	75	456	0.39	0.31	0.62	11.86	2.76	16.23	6.85708e-07	3.20767	up	GRMZM2G396451_T01	C2C2->C2C2-GATA	http://bioinfo.bti.cornell.edu/cgi-bin/itak/db_gene_seq.cgi?trans_ID=GRMZM2G396451_T01	--	--	Cellular Component: intracellular (GO:0005622);; Biological Process: intracellular signal transduction (GO:0035556);; Molecular Function: metal ion binding (GO:0046872);;	K17609|4.34345e-121|vvi:100262541|probable nucleoredoxin 2; K17609 nucleoredoxin [EC:1.8.1.8] (A)	[R]	General function prediction only	Thioredoxin-like;; Thioredoxin;; Thioredoxin-like domain;; AhpC/TSA family;; Redoxin;; C1 domain	Probable nucleoredoxin 2 OS=Oryza sativa subsp. japonica GN=Os01g0794400 PE=2 SV=1	PREDICTED: probable nucleoredoxin 2 [Nelumbo nucifera]
PB_c0_g15366	1100	1216	760	422	451	346	36.86	42.73	20.29	11.08	16.7	12.42	6.827e-09	-1.43105	down	PGSC0003DMT400043251	HB->HB-HD-ZIP	http://bioinfo.bti.cornell.edu/cgi-bin/itak/db_gene_seq.cgi?trans_ID=PGSC0003DMT400043251	[K]	Transcription	--	--	[K]	Transcription	Homeobox domain;; Homeobox associated leucine zipper	Homeobox-leucine zipper protein ATHB-16 OS=Arabidopsis thaliana GN=ATHB-16 PE=2 SV=2	PREDICTED: homeobox-leucine zipper protein ATHB-6-like [Nicotiana tomentosiformis]
PB_c0_g15368	3868	3305	2623	1032	1988	1119	130.01	116.37	70.39	27.17	74.02	40.31	0.00320976	-1.23657	down	--	--	--	[E]	Amino acid transport and metabolism	Molecular Function: glutamate-ammonia ligase activity (GO:0004356);; Molecular Function: ATP binding (GO:0005524);; Biological Process: glycolysis (GO:0006096);; Biological Process: pentose-phosphate shunt (GO:0006098);; Biological Process: glutamine biosynthetic process (GO:0006542);; Biological Process: water transport (GO:0006833);; Biological Process: hyperosmotic response (GO:0006972);; Biol…	K01915|0|rcu:RCOM_0678350|glutamine synthetase plant, putative (EC:6.3.1.2); K01915 glutamine synthetase [EC:6.3.1.2] (A)	[E]	Amino acid transport and metabolism	Glutamine synthetase, catalytic domain;; Glutamine synthetase, beta-Grasp domain	Glutamine synthetase, chloroplastic OS=Daucus carota GN=GLN2 PE=2 SV=1	putative glutamine synthase 2 [Capsicum annuum]
PB_c0_g1537	13	16	15	66	38	40	0.35	0.44	0.32	1.36	1.11	1.14	0.00324431	1.36117	up	Bv5_101120_supk.t1	AP2/ERF->AP2/ERF-ERF	http://bioinfo.bti.cornell.edu/cgi-bin/itak/db_gene_seq.cgi?trans_ID=Bv5_101120_supk.t1	[GEPR]	--	Molecular Function: myo-inositol:hydrogen symporter activity (GO:0005366);; Cellular Component: plant-type vacuole membrane (GO:0009705);; Biological Process: myo-inositol transport (GO:0015798);; Biological Process: proton transport (GO:0015992);; Cellular Component: integral component of membrane (GO:0016021);; Biological Process: transmembrane transport (GO:0055085);;	K08150|3.49902e-91|vvi:100268023|inositol transporter 1; K08150 MFS transporter, SP family, solute carrier family 2 (myo-inositol transporter), member 13 (A)	[R]	General function prediction only	Sugar (and other) transporter;; Major Facilitator Superfamily;; Sugar (and other) transporter;; Sugar (and other) transporter	Inositol transporter 1 OS=Arabidopsis thaliana GN=INT1 PE=1 SV=1	General substrate transporter [Cynara cardunculus var. scolymus]
PB_c0_g15381	199	140	78	70	68	61	6.63	4.89	2.08	1.84	2.52	2.19	0.00494585	-1.10757	down	GRMZM2G317287_T01	GRAS	http://bioinfo.bti.cornell.edu/cgi-bin/itak/db_gene_seq.cgi?trans_ID=GRMZM2G317287_T01	--	--	Biological Process: fatty acid biosynthetic process (GO:0006633);; Cellular Component: chloroplast (GO:0009507);; Molecular Function: acyl-[acyl-carrier-protein] desaturase activity (GO:0045300);; Biological Process: oxidation-reduction process (GO:0055114);;	--	--	--	Fatty acid desaturase;; Fatty acid desaturase;; Fatty acid desaturase	Stearoyl-[acyl-carrier-protein] 9-desaturase, chloroplastic OS=Helianthus annuus PE=2 SV=1	Plant stearoyl-acyl-carrier-protein desaturase family protein [Theobroma cacao]
PB_c0_g15388	1559	1184	1105	586	540	340	52.8	42.03	29.88	15.54	20.27	12.37	1.18186e-08	-1.51064	down	Cotton_D_gene_10004189	Trihelix	http://bioinfo.bti.cornell.edu/cgi-bin/itak/db_gene_seq.cgi?trans_ID=Cotton_D_gene_10004189	[Q]	Secondary metabolites biosynthesis, transport and catabolism	Molecular Function: iron ion binding (GO:0005506);; Cellular Component: endoplasmic reticulum membrane (GO:0005789);; Cellular Component: integral component of membrane (GO:0016021);; Biological Process: monoterpenoid biosynthetic process (GO:0016099);; Molecular Function: oxidoreductase activity, acting on paired donors, with incorporation or reduction of molecular oxygen, NAD(P)H as one donor, …	--	[Q]	Secondary metabolites biosynthesis, transport and catabolism	Cytochrome P450	Geraniol 8-hydroxylase OS=Swertia mussotii GN=CYP76B10 PE=1 SV=1	geraniol 10-hydroxylase-like protein [Amsonia hubrichtii]
PB_c0_g15397	362	280	200	166	167	94	11.96	9.69	5.28	4.29	6.11	3.33	0.00237499	-1.06595	down	Cc10_g03650	GARP->GARP-G2-like	http://bioinfo.bti.cornell.edu/cgi-bin/itak/db_gene_seq.cgi?trans_ID=Cc10_g03650	[Q]	Secondary metabolites biosynthesis, transport and catabolism	Cellular Component: membrane (GO:0016020);; Molecular Function: oxidoreductase activity, acting on paired donors, with incorporation or reduction of molecular oxygen, NAD(P)H as one donor, and incorporation of one atom of oxygen (GO:0016709);; Biological Process: secondary metabolite biosynthetic process (GO:0044550);; Molecular Function: metal ion binding (GO:0046872);;	--	[Q]	Secondary metabolites biosynthesis, transport and catabolism	Cytochrome P450;; Cytochrome P450;; Cytochrome P450;; Cytochrome P450	Cytochrome P450 82C3 OS=Arabidopsis thaliana GN=CYP82C3 PE=2 SV=3	PREDICTED: cytochrome P450 CYP82D47-like [Pyrus x bretschneideri]
PB_c0_g15405	285	140	149	1501	176	976	3.36	1.74	1.42	13.9	2.31	12.42	0.0095131	1.61435	up	MDP0000305944	C2H2	http://bioinfo.bti.cornell.edu/cgi-bin/itak/db_gene_seq.cgi?trans_ID=MDP0000305944	[Z]	Cytoskeleton	Molecular Function: binding (GO:0005488);; Cellular Component: kinesin complex (GO:0005871);; Biological Process: microtubule-based movement (GO:0007018);; Biological Process: protein localization (GO:0008104);; Molecular Function: plus-end-directed microtubule motor activity (GO:0008574);; Biological Process: cytoskeleton-dependent intracellular transport (GO:0030705);;	--	[Z]	Cytoskeleton	Kinesin motor domain;; Armadillo/beta-catenin-like repeat;; Armadillo-like;; Armadillo/beta-catenin-like repeat	Armadillo repeat-containing kinesin-like protein 1 OS=Arabidopsis thaliana GN=ARK1 PE=1 SV=2	PREDICTED: armadillo repeat-containing kinesin-like protein 1 [Solanum lycopersicum]
PB_c0_g15409	121	86	136	4345	519	3246	4	3.01	3.6	112.56	19.05	115.15	8.77065e-10	3.49749	up	GRMZM2G396451_T01	C2C2->C2C2-GATA	http://bioinfo.bti.cornell.edu/cgi-bin/itak/db_gene_seq.cgi?trans_ID=GRMZM2G396451_T01	--	--	Cellular Component: intracellular (GO:0005622);; Biological Process: intracellular signal transduction (GO:0035556);; Molecular Function: metal ion binding (GO:0046872);;	K17609|0|vvi:100262541|probable nucleoredoxin 2; K17609 nucleoredoxin [EC:1.8.1.8] (A)	[R]	General function prediction only	Thioredoxin-like;; Thioredoxin-like domain;; Thioredoxin;; AhpC/TSA family;; Redoxin	Probable nucleoredoxin 2 OS=Oryza sativa subsp. japonica GN=Os01g0794400 PE=2 SV=1	PREDICTED: probable nucleoredoxin 2 isoform X1 [Vitis vinifera]
PB_c0_g15422	3012	1317	1353	1251	709	664	102.46	46.95	36.74	33.32	26.71	24.21	0.000855702	-1.2225	down	--	--	--	--	--	--	--	--	--	--	--	PREDICTED: GATA zinc finger domain-containing protein 15-like [Solanum tuberosum]
PB_c0_g15429	469	408	235	201	160	143	16.11	14.66	6.44	5.42	6.12	5.26	6.80355e-07	-1.25078	down	MDP0000247737	FAR1	http://bioinfo.bti.cornell.edu/cgi-bin/itak/db_gene_seq.cgi?trans_ID=MDP0000247737	[MG]	--	Molecular Function: catalytic activity (GO:0003824);; Biological Process: metabolic process (GO:0008152);; Molecular Function: coenzyme binding (GO:0050662);;	K12449|0|vvi:100262362|UDP-D-apiose/UDP-D-xylose synthase 2; K12449 UDP-apiose/xylose synthase (A)	[GM]	--	NAD dependent epimerase/dehydratase family;; GDP-mannose 4,6 dehydratase;; NAD dependent epimerase/dehydratase family	UDP-D-apiose/UDP-D-xylose synthase 2 OS=Arabidopsis thaliana GN=AXS2 PE=2 SV=1	hypothetical protein SOVF_143880 [Spinacia oleracea]
PB_c0_g15448	834	964	684	2555	1663	1802	27.79	33.67	18.2	66.63	61.36	64.34	9.48487e-15	1.08083	up	--	--	--	[H]	Coenzyme transport and metabolism	Molecular Function: methionine adenosyltransferase activity (GO:0004478);; Molecular Function: ATP binding (GO:0005524);; Cellular Component: cytoplasm (GO:0005737);; Biological Process: S-adenosylmethionine biosynthetic process (GO:0006556);; Biological Process: one-carbon metabolic process (GO:0006730);; Molecular Function: metal ion binding (GO:0046872);;	K00789|0|rcu:RCOM_1436370|s-adenosylmethionine synthetase, putative (EC:2.5.1.6); K00789 S-adenosylmethionine synthetase [EC:2.5.1.6] (A)	[H]	Coenzyme transport and metabolism	S-adenosylmethionine synthetase, central domain;; S-adenosylmethionine synthetase, N-terminal domain;; S-adenosylmethionine synthetase, C-terminal domain	S-adenosylmethionine synthase 3 OS=Petunia hybrida GN=SAM3 PE=2 SV=1	PREDICTED: S-adenosylmethionine synthase 1 [Nicotiana tomentosiformis]
PB_c0_g15458	944	675	617	323	353	216	32.07	24.02	16.73	8.6	13.29	7.88	3.49262e-06	-1.41163	down	Pbr029394.1	DDT	http://bioinfo.bti.cornell.edu/cgi-bin/itak/db_gene_seq.cgi?trans_ID=Pbr029394.1	[H]	Coenzyme transport and metabolism	Molecular Function: nucleotide binding (GO:0000166);; Biological Process: porphyrin-containing compound biosynthetic process (GO:0006779);; Cellular Component: plastid (GO:0009536);; Molecular Function: ligase activity (GO:0016874);;	--	--	--	Magnesium chelatase, subunit ChlI	Magnesium-chelatase subunit ChlI, chloroplastic OS=Nicotiana tabacum GN=CHLI PE=2 SV=1	unnamed protein product [Coffea canephora]
PB_c0_g15459	678	281	292	9161	1707	5799	22.29	9.71	7.69	235.76	62.17	204.32	1.60701e-09	3.04888	up	GRMZM2G396451_T01	C2C2->C2C2-GATA	http://bioinfo.bti.cornell.edu/cgi-bin/itak/db_gene_seq.cgi?trans_ID=GRMZM2G396451_T01	--	--	Cellular Component: intracellular (GO:0005622);; Biological Process: intracellular signal transduction (GO:0035556);;	K17609|9.59804e-157|vvi:100262541|probable nucleoredoxin 2; K17609 nucleoredoxin [EC:1.8.1.8] (A)	[R]	General function prediction only	Thioredoxin-like;; Thioredoxin;; Thioredoxin-like;; C1 domain	Probable nucleoredoxin 2 OS=Oryza sativa subsp. japonica GN=Os01g0794400 PE=2 SV=1	PREDICTED: probable nucleoredoxin 2 isoform X1 [Vitis vinifera]
PB_c0_g15475	1072	879	882	596	211	515	36.28	31.16	23.83	15.81	7.91	18.7	0.00093753	-1.24308	down	GRMZM2G332809_T01	SWI/SNF-BAF60b	http://bioinfo.bti.cornell.edu/cgi-bin/itak/db_gene_seq.cgi?trans_ID=GRMZM2G332809_T01	[Z]	Cytoskeleton	Molecular Function: GTPase activity (GO:0003924);; Molecular Function: structural constituent of cytoskeleton (GO:0005200);; Molecular Function: GTP binding (GO:0005525);; Cellular Component: microtubule (GO:0005874);; Biological Process: microtubule-based process (GO:0007017);; Biological Process: metabolic process (GO:0008152);; Cellular Component: plastid (GO:0009536);;	K07375|0|zma:100381281|uncharacterized LOC100381281; K07375 tubulin beta (A)	[Z]	Cytoskeleton	Tubulin/FtsZ family, GTPase domain;; Tubulin C-terminal domain	Tubulin beta-6 chain OS=Oryza sativa subsp. japonica GN=TUBB6 PE=2 SV=1	unnamed protein product [Coffea canephora]
PB_c0_g15476	6253	4082	4273	2778	2749	2303	70.65	48.6	38.9	24.66	34.67	28.16	5.42049e-05	-1.0232	down	--	--	--	[R]	General function prediction only	Cellular Component: cytosol (GO:0005829);;	K03255|0|rcu:RCOM_1404940|eukaryotic translation initiation factor 3 subunit, putative; K03255 protein TIF31 (A)	[R]	General function prediction only	Translation initiation factor eIF3 subunit 135;; Tetratricopeptide repeat;; Tetratricopeptide repeat;; Tetratricopeptide repeat;; Ataxin-2 C-terminal region	Protein TSS OS=Arabidopsis thaliana GN=TSS PE=1 SV=1	unnamed protein product [Coffea canephora]
PB_c0_g15477	549	503	309	2482	1167	2933	18.76	18	8.43	66.37	44.17	107.35	3.96823e-08	1.98916	up	Niben101Scf00107g00007.1	bZIP	http://bioinfo.bti.cornell.edu/cgi-bin/itak/db_gene_seq.cgi?trans_ID=Niben101Scf00107g00007.1	--	--	--	K14432|4.12275e-111|vvi:100243434|ABSCISIC ACID-INSENSITIVE 5-like protein 5; K14432 ABA responsive element binding factor (A)	--	--	bZIP transcription factor;; Basic region leucine zipper	ABSCISIC ACID-INSENSITIVE 5-like protein 6 OS=Arabidopsis thaliana GN=ABF3 PE=1 SV=1	PREDICTED: ABSCISIC ACID-INSENSITIVE 5-like protein 6 [Nicotiana sylvestris]
PB_c0_g15481	444	723	310	3070	1674	1654	15.02	25.64	8.37	81.27	62.7	59.94	7.38611e-09	1.83528	up	mrna13716.1	bZIP	http://bioinfo.bti.cornell.edu/cgi-bin/itak/db_gene_seq.cgi?trans_ID=mrna13716.1	--	--	Biological Process: metabolic process (GO:0008152);; Molecular Function: ligase activity (GO:0016874);;	--	--	--	Protein of unknown function (DUF760)	UV-B-induced protein At3g17800, chloroplastic OS=Arabidopsis thaliana GN=At3g17800 PE=2 SV=1	PREDICTED: uncharacterized protein LOC104107561 [Nicotiana tomentosiformis]
PB_c0_g15503	204	176	139	723	210	406	7.21	6.54	3.94	19.97	8.21	15.37	0.00944316	1.05315	up	evm.model.scaffold5191.14	bHLH	http://bioinfo.bti.cornell.edu/cgi-bin/itak/db_gene_seq.cgi?trans_ID=evm.model.scaffold5191.14	[M]	Cell wall/membrane/envelope biogenesis	Molecular Function: polygalacturonase activity (GO:0004650);; Cellular Component: extracellular region (GO:0005576);; Cellular Component: vacuolar membrane (GO:0005774);; Biological Process: carbohydrate metabolic process (GO:0005975);; Molecular Function: galacturan 1,4-alpha-galacturonidase activity (GO:0047911);; Biological Process: cell wall organization (GO:0071555);;	--	--	--	Glycosyl hydrolases family 28;; Pectate lyase superfamily protein;; Right handed beta helix region	Exo-poly-alpha-D-galacturonosidase OS=Dickeya chrysanthemi GN=pehX PE=1 SV=1	PREDICTED: exo-poly-alpha-D-galacturonosidase [Solanum pennellii]
PB_c0_g15504	94	141	57	1400	632	1752	3.18	4.99	1.54	36.98	23.65	63.35	5.32324e-14	3.21733	up	Niben101Scf03953g06003.1	bZIP	http://bioinfo.bti.cornell.edu/cgi-bin/itak/db_gene_seq.cgi?trans_ID=Niben101Scf03953g06003.1	--	--	--	K14432|1.0071e-116|rcu:RCOM_0813280|DNA binding protein, putative; K14432 ABA responsive element binding factor (A)	--	--	bZIP transcription factor;; Basic region leucine zipper	ABSCISIC ACID-INSENSITIVE 5-like protein 6 OS=Arabidopsis thaliana GN=ABF3 PE=1 SV=1	PREDICTED: ABSCISIC ACID-INSENSITIVE 5-like protein 7 [Nicotiana sylvestris]
PB_c0_g15515	1376	1800	990	4357	2789	4594	45.73	62.68	26.28	113.38	102.72	163.65	3.269e-06	1.2931	up	Niben101Scf01980g04003.1	AP2/ERF->AP2/ERF-ERF	http://bioinfo.bti.cornell.edu/cgi-bin/itak/db_gene_seq.cgi?trans_ID=Niben101Scf01980g04003.1	--	--	Biological Process: transcription, DNA-templated (GO:0006351);;	K09286|4.67896e-64|rcu:RCOM_1034530|DNA binding protein, putative; K09286 EREBP-like factor (A)	--	--	AP2 domain	Ethylene-responsive transcription factor RAP2-4 OS=Arabidopsis thaliana GN=RAP2-4 PE=1 SV=1	ERF transcription factor 01 [Coffea arabica]
PB_c0_g15522	1012	1584	905	3042	3374	2780	35.04	57.41	24.98	82.38	129.31	103.07	0.000102908	1.20408	up	evm.model.scaffold3371.6	MADS->MADS-M-type	http://bioinfo.bti.cornell.edu/cgi-bin/itak/db_gene_seq.cgi?trans_ID=evm.model.scaffold3371.6	--	--	Cellular Component: integral component of membrane (GO:0016021);;	--	[E]	Amino acid transport and metabolism	Transmembrane amino acid transporter protein	Amino acid permease 6 OS=Arabidopsis thaliana GN=AAP6 PE=1 SV=1	PREDICTED: amino acid permease 6-like [Nicotiana sylvestris]
PB_c0_g15523	570	424	297	120	193	147	18.95	14.8	7.9	3.13	7.12	5.25	0.000167869	-1.47196	down	Sme2.5_00297.1_g00019.1	MYB->MYB	http://bioinfo.bti.cornell.edu/cgi-bin/itak/db_gene_seq.cgi?trans_ID=Sme2.5_00297.1_g00019.1	[Q]	Secondary metabolites biosynthesis, transport and catabolism	Molecular Function: binding (GO:0005488);; Cellular Component: membrane (GO:0016020);; Molecular Function: oxidoreductase activity, acting on paired donors, with incorporation or reduction of molecular oxygen, NAD(P)H as one donor, and incorporation of one atom of oxygen (GO:0016709);; Biological Process: secondary metabolite biosynthetic process (GO:0044550);;	--	[Q]	Secondary metabolites biosynthesis, transport and catabolism	Cytochrome P450	Tabersonine 16-hydroxylase (Fragment) OS=Catharanthus roseus GN=CYP71D12 PE=1 SV=1	hypothetical protein VITISV_012452 [Vitis vinifera]
PB_c0_g15533	89	120	59	283	575	347	3	4.25	1.59	7.45	21.44	12.53	7.02213e-05	1.88154	up	TRIUR3_30368-P1	mTERF	http://bioinfo.bti.cornell.edu/cgi-bin/itak/db_gene_seq.cgi?trans_ID=TRIUR3_30368-P1	--	--	Biological Process: flavonoid biosynthetic process (GO:0009813);; Cellular Component: intracellular membrane-bounded organelle (GO:0043231);; Biological Process: flavonoid glucuronidation (GO:0052696);; Molecular Function: quercetin 3-O-glucosyltransferase activity (GO:0080043);; Molecular Function: quercetin 7-O-glucosyltransferase activity (GO:0080044);;	--	[GC]	--	UDP-glucoronosyl and UDP-glucosyl transferase	Cinnamate beta-D-glucosyltransferase OS=Fragaria ananassa GN=GT2 PE=1 SV=1	resveratrol/hydroxycinnamic acid O-glucosyltransferase [Vitis labrusca]
PB_c0_g15541	927	682	409	183	310	156	31.37	24.18	11.06	4.86	11.65	5.69	0.000410833	-1.56561	down	TRIUR3_30368-P1	mTERF	http://bioinfo.bti.cornell.edu/cgi-bin/itak/db_gene_seq.cgi?trans_ID=TRIUR3_30368-P1	--	--	Biological Process: flavonoid biosynthetic process (GO:0009813);; Cellular Component: intracellular membrane-bounded organelle (GO:0043231);; Biological Process: flavonoid glucuronidation (GO:0052696);; Molecular Function: quercetin 3-O-glucosyltransferase activity (GO:0080043);; Molecular Function: quercetin 7-O-glucosyltransferase activity (GO:0080044);;	--	[GC]	--	UDP-glucoronosyl and UDP-glucosyl transferase	UDP-glycosyltransferase 83A1 OS=Arabidopsis thaliana GN=UGT83A1 PE=2 SV=1	PREDICTED: UDP-glycosyltransferase 83A1 [Solanum pennellii]
PB_c0_g15548	915	1178	718	4656	1668	3496	31.22	42.08	19.54	124.29	63.02	127.76	8.78834e-06	1.51053	up	--	--	--	[I]	Lipid transport and metabolism	Molecular Function: fatty-acyl-CoA binding (GO:0000062);; Molecular Function: ATP binding (GO:0005524);; Cellular Component: mitochondrial matrix (GO:0005759);; Molecular Function: isovaleryl-CoA dehydrogenase activity (GO:0008470);; Molecular Function: electron carrier activity (GO:0009055);; Biological Process: branched-chain amino acid catabolic process (GO:0009083);; Biological Process: respo…	K00253|0|vvi:100265639|isovaleryl-CoA dehydrogenase, mitochondrial; K00253 isovaleryl-CoA dehydrogenase [EC:1.3.8.4] (A)	[EI]	--	Acyl-CoA dehydrogenase, C-terminal domain;; Acyl-CoA dehydrogenase, N-terminal domain;; Acyl-CoA dehydrogenase, middle domain;; Acyl-CoA dehydrogenase, C-terminal domain	Isovaleryl-CoA dehydrogenase, mitochondrial OS=Solanum tuberosum GN=IVD PE=1 SV=2	PREDICTED: isovaleryl-CoA dehydrogenase, mitochondrial isoform X1 [Sesamum indicum]
PB_c0_g15564	1046	835	352	11047	2810	6362	34	28.43	9.14	280.99	101.17	221.59	1.14758e-09	2.69362	up	--	--	--	[I]	Lipid transport and metabolism	Molecular Function: inositol-3-phosphate synthase activity (GO:0004512);; Cellular Component: cytoplasm (GO:0005737);; Biological Process: inositol biosynthetic process (GO:0006021);; Biological Process: phospholipid biosynthetic process (GO:0008654);;	K01858|0|rcu:RCOM_0197350|myo-inositol-1 phosphate synthase, putative (EC:5.5.1.4); K01858 myo-inositol-1-phosphate synthase [EC:5.5.1.4] (A)	[I]	Lipid transport and metabolism	Myo-inositol-1-phosphate synthase;; Myo-inositol-1-phosphate synthase	Inositol-3-phosphate synthase OS=Nicotiana tabacum PE=2 SV=1	PREDICTED: inositol-3-phosphate synthase [Cucumis melo]
PB_c0_g15566	201	96	145	59	60	23	6.82	3.42	3.94	1.58	2.26	0.86	0.00206098	-1.60256	down	--	--	--	[M]	Cell wall/membrane/envelope biogenesis	Biological Process: pentose-phosphate shunt (GO:0006098);; Cellular Component: chloroplast thylakoid membrane (GO:0009535);; Biological Process: photosynthetic electron transport in photosystem I (GO:0009773);; Biological Process: photosystem II assembly (GO:0010207);; Cellular Component: NAD(P)H dehydrogenase complex (plastoquinone) (GO:0010598);; Biological Process: carotenoid biosynthetic proc…	--	--	--	--	Photosynthetic NDH subunit of subcomplex B 1, chloroplastic OS=Arabidopsis thaliana GN=PNSB1 PE=2 SV=1	PREDICTED: photosynthetic NDH subunit of subcomplex B 1, chloroplastic [Solanum tuberosum]
PB_c0_g15582	1453	1111	997	478	744	576	48.09	38.51	26.34	12.4	27.31	20.44	0.00449593	-1.03588	down	--	--	--	[E]	Amino acid transport and metabolism	Molecular Function: glutamate-ammonia ligase activity (GO:0004356);; Molecular Function: ATP binding (GO:0005524);; Biological Process: glutamine biosynthetic process (GO:0006542);;	K01915|0|vvi:100242605|glutamine synthetase leaf isozyme, chloroplastic; K01915 glutamine synthetase [EC:6.3.1.2] (A)	[E]	Amino acid transport and metabolism	Glutamine synthetase, catalytic domain	Glutamine synthetase leaf isozyme, chloroplastic OS=Phaseolus vulgaris PE=2 SV=1	PREDICTED: glutamine synthetase leaf isozyme, chloroplastic [Sesamum indicum]
PB_c0_g15583	181	129	175	44	78	34	6.17	4.62	4.77	1.18	2.96	1.27	0.0020784	-1.57588	down	--	--	--	[M]	Cell wall/membrane/envelope biogenesis	Cellular Component: chloroplast thylakoid (GO:0009534);; Cellular Component: membrane (GO:0016020);; Molecular Function: transferase activity, transferring glycosyl groups (GO:0016757);; Biological Process: photosynthesis, light reaction (GO:0019684);; Biological Process: primary metabolic process (GO:0044238);; Biological Process: single-organism metabolic process (GO:0044710);; Biological Proce…	--	--	--	--	Photosynthetic NDH subunit of subcomplex B 1, chloroplastic OS=Arabidopsis thaliana GN=PNSB1 PE=2 SV=1	PREDICTED: photosynthetic NDH subunit of subcomplex B 1, chloroplastic [Solanum tuberosum]
PB_c0_g15599	456	471	442	1560	821	1062	15.24	16.48	11.79	40.79	30.38	38.03	4.50267e-07	1.088	up	Millet_GLEAN_10033278	Others	http://bioinfo.bti.cornell.edu/cgi-bin/itak/db_gene_seq.cgi?trans_ID=Millet_GLEAN_10033278	[G]	Carbohydrate transport and metabolism	Biological Process: L-arabinose metabolic process (GO:0046373);; Molecular Function: alpha-N-arabinofuranosidase activity (GO:0046556);;	--	--	--	Alpha-L-arabinofuranosidase C-terminal domain	Alpha-L-arabinofuranosidase 1 OS=Arabidopsis thaliana GN=ASD1 PE=1 SV=1	PREDICTED: alpha-L-arabinofuranosidase 1 [Nicotiana tomentosiformis]
PB_c0_g15605	50	80	52	3110	1482	2431	1.75	2.9	1.44	84.25	56.79	90.13	1.27583e-64	4.83997	up	RrC264_p4	NF-Y->NF-YC	http://bioinfo.bti.cornell.edu/cgi-bin/itak/db_gene_seq.cgi?trans_ID=RrC264_p4	[RTKL]	--	Molecular Function: protein serine/threonine kinase activity (GO:0004674);; Molecular Function: ATP binding (GO:0005524);; Cellular Component: cytoplasm (GO:0005737);; Biological Process: protein phosphorylation (GO:0006468);; Biological Process: intracellular signal transduction (GO:0035556);;	K04688|5.87056e-170|rcu:RCOM_1058560|ribosomal protein S6 kinase, putative (EC:2.7.11.13); K04688 p70 ribosomal S6 kinase [EC:2.7.11.1] (A)	[RT]	--	Protein kinase domain;; Protein tyrosine kinase;; Kinase-like;; Protein kinase C terminal domain	Serine/threonine-protein kinase AtPK2/AtPK19 OS=Arabidopsis thaliana GN=ATPK2 PE=1 SV=2	PREDICTED: serine/threonine-protein kinase AtPK2/AtPK19-like [Sesamum indicum]
[truncated: 1,183 more rows]

## Sheet: C5vsD5_TFs
#ID	C-5-1_Count	C-5-2_Count	C-5-3_Count	D-5-1_Count	D-5-2_Count	D-5-3_Count	C-5-1_FPKM	C-5-2_FPKM	C-5-3_FPKM	D-5-1_FPKM	D-5-2_FPKM	D-5-3_FPKM	FDR	log2FC	regulated	Transcripts	TF_family	database_link	COG_class	COG_class_annotation	GO_annotation	KEGG_annotation	KOG_class	KOG_class_annotation	Pfam_annotation	Swissprot_annotation	nr_annotation
[truncated: 3,709 more rows]

## Sheet: C6vsD6TFs
#ID	C-6-1_Count	C-6-2_Count	C-6-3_Count	D-6-1_Count	D-6-2_Count	D-6-3_Count	C-6-1_FPKM	C-6-2_FPKM	C-6-3_FPKM	D-6-1_FPKM	D-6-2_FPKM	D-6-3_FPKM	FDR	log2FC	regulated	Transcripts	TF_family	database_link	COG_class	COG_class_annotation	GO_annotation	KEGG_annotation	KOG_class	KOG_class_annotation	Pfam_annotation	Swissprot_annotation	nr_annotation
[truncated: 5,755 more rows]
